# Supplementary material for: Deciphering miRNA transcription factor feed-forward loops to identify drug repurposing candidates for cystic fibrosis
Source: Genome Med. 2014 Dec 2;6(12):94. doi: 10.1186/s13073-014-0094-2 (PMC4256829; doi:10.1186/s13073-014-0094-2)
Supplement: Additional file 1: Table S1. — Cystic fibrosis related genes from diverse of resources. [file 13073_2014_94_MOESM1_ESM.xlsx]

## Sheet: 419 unique list
GENE NAME	EntrezGeneID
A2M	2
ADCY8	114
AP1B1	162
AMFR	267
APC	324
APOA2	336
AQP1	358
ARF4	378
ATP2A1	487
ATP2A2	488
ATP2A3	489
ATP6V1A	523
BAG1	573
BCR	613
CALU	813
CANX	821
CAPNS1	826
CBL	867
SERPINH1	871
CD36	948
CD59	966
CDH1	999
CFL1	1072
TPP1	1200
CLTA	1211
COPB1	1315
CSE1L	1434
CSTB	1476
DAB2	1601
SEPT1	1731
DYNC1H1	1778
DPYSL2	1808
RCAN1	1827
EMD	2010
EPS8	2059
ERBB2	2064
FARSA	2193
FAT1	2195
FAT2	2196
FLOT2	2319
FN1	2335
GNA11	2767
GNAI2	2771
GRN	2896
GUCY2D	3000
HCLS1	3059
HSD3B1	3283
DNAJB2	3300
DNAJA1	3301
HSPA1A	3303
HSPA1B	3304
HSPA1L	3305
HSPA2	3306
HSPA4	3308
HSPA5	3309
HSPA7	3311
HSPA8	3312
HSPA9	3313
HSPB1	3315
HSPB2	3316
HSP90AA1	3320
HSP90AA4P	3323
HSP90AA2	3324
HSP90AB1	3326
HSP90AB3P	3327
HSPD1	3329
DNAJB1	3337
KIF2A	3796
KIF5B	3799
KIF5C	3800
KLC1	3831
KPNB1	3837
LGALS3	3958
LGALS4	3960
LMNA	4000
LMO7	4008
EPCAM	4072
CAPRIN1	4076
CD46	4179
MDM2	4193
MUC2	4583
NEDD4	4734
SEPT2	4735
P4HA1	5033
PARK2	5071
PARK3	5072
PCMT1	5110
PDE8A	5151
PDZK1	5174
PKD1	5310
PLD2	5338
PPIB	5479
PPID	5481
PPP2CA	5515
PPP2CB	5516
PPP2R1A	5518
PPP2R1B	5519
PPP2R2A	5520
PPP2R2B	5521
PRKAA1	5562
PRKAA2	5563
PRKAB1	5564
PRKAB2	5565
PRKAG1	5571
PRKAR2A	5576
PRKDC	5591
DNAJC3	5611
PROC	5624
PSAP	5660
PSMA1	5682
PSMA2	5683
PSMB1	5689
PSMB3	5691
PSMB4	5692
PSMC4	5704
PSMD2	5708
PSMD11	5717
PSME2	5721
PTPRC	5788
RAN	5901
RANBP1	5902
RCN1	5954
RCN2	5955
RNF5	6048
RPS27A	6233
RRAS	6237
RS1	6247
RSC1A1	6248
RYK	6259
RYR2	6262
RYR3	6263
S100A6	6277
S100A7	6278
S100A9	6280
SAFB	6294
CCL18	6362
SIAH1	6477
SLC9A2	6549
SNCA	6622
SOD2	6648
SORL1	6653
SOX9	6662
ST13	6767
STX1A	6804
SVIL	6840
TAF4	6874
TCEB1	6921
TCEB2	6923
VPS72	6944
TCP1	6950
TIAM1	7074
NKX2-1	7080
TJP1	7082
TPBG	7162
TPM3	7170
TPT1	7178
HSP90B1	7184
HSP90B2P	7190
CCT3	7203
TRO	7216
TSG101	7251
DNAJC7	7266
UBB	7314
UBC	7316
UBE2D1	7321
UBE2D2	7322
UBE2D3	7323
UBE2E1	7324
UBE2L3	7332
UBE2N	7334
UBE2V1	7335
UBE3A	7337
VCP	7415
WFS1	7466
XPO1	7514
ZMYM2	7750
CSRP3	8048
CLTCL1	8218
USP9X	8239
RUVBL1	8607
SNX4	8723
CDK5R1	8851
DNAJA3	9093
AIFM1	9131
EXO1	9156
LPAR2	9170
DCLK1	9201
LRRFIP2	9209
COPB2	9276
TRIP12	9320
SLC9A3R2	9351
UBE4A	9354
AKAP6	9472
NPEPPS	9520
VPS4B	9525
BAG3	9531
BAG2	9532
CLINT1	9685
CUL7	9820
CEP170	9859
NUAK1	9891
SRA1	10011
PDCD6	10016
TROAP	10024
FARSB	10056
RCAN2	10231
STAM2	10254
STUB1	10273
UBE4B	10277
SIGMAR1	10280
DNAJA2	10294
TFG	10342
HAX1	10456
NCOA2	10499
CHERP	10523
IPO7	10527
SPTLC1	10558
IFI44	10561
CCT4	10575
AHSA1	10598
TNFSF13B	10673
PTGES3	10728
HSPH1	10808
RUVBL2	10856
STIP1	10963
DNAJB4	11080
KIF3A	11127
CDC37	11140
IL1RAPL1	11141
ATXN2L	11273
PARK7	11315
SEC31A	22872
PLEKHA6	22874
CCT5	22948
TTLL5	23093
CUL9	23113
SEPT6	23157
CYFIP1	23191
FAM120A	23196
TRIM2	23321
NEDD4L	23327
GRIP1	23426
RHOQ	23433
TNPO3	23534
PRG4	23572
HSPBP1	23640
PPIL2	23759
FKBP8	23770
MTCH1	23787
ARIH1	25820
DNAJB5	25822
SIN3A	25942
WSB1	26118
HSPB8	26353
TJP3	27134
VPS4A	27183
SERP1	27230
PRPF19	27339
TMOD3	29766
PSMC3IP	29893
SEC61A1	29927
DYT10	50818
C6orf48	50854
SAR1B	51128
HSPA14	51182
IPO11	51194
MARCH2	51257
DNAJC27	51277
C8orf55	51337
FZR1	51343
PRKAG2	51422
SNX9	51429
UBE2J1	51465
LIMA1	51474
DTL	51514
PRKAG3	53632
MARCH5	54708
FBLIM1	54751
DNAJB12	54788
ANO1	55107
SEC61A2	55176
ATAD3A	55210
RHOT1	55288
LIN7C	55327
IPO9	55705
PSENEN	55851
SEPT3	55964
PCDHB8	56128
MUC13	56667
NRIP3	56675
SMURF1	57154
RHOJ	57381
BIRC6	57448
HACE1	57531
SHROOM3	57619
SQRDL	58472
SCAF1	58506
PARK4	60454
XPNPEP3	63929
MMS19	64210
MS4A5	64232
LPPR2	64748
ACD	65057
MARCKSL1	65108
PCDH15	65217
DERL1	79139
TMEM43	79188
RNF128	79589
DNAJC5	80331
LPAL2	80350
CYB5B	80777
SFXN3	81855
SH3BGRL2	83699
ITCH	83737
SYVN1	84447
HOPX	84525
B3GNT9	84752
FAM83A	84985
REPS1	85021
LGALS12	85329
MARCH3	115123
ARHGAP33	115703
UBE2J2	118424
AHSA2	130872
PACRG	135138
KLC3	147700
ENTHD1	150350
PARK10	170534
EFHA1	221154
TTLL10	254173
UBE2L1	283556
RGAG4	340526
ZCCHC16	340595
HSP90B3P	343477
PDDC1	347862
RTL1	388015
HSP90AB2P	391634
HSP90AA6P	441051
HSP90AB5P	442083
HSP90AB6P	541611
PHLDB3	653583
HSP90AB4P	664618
PARK12	677662
HSP90AA5P	730211
GCLC	2729
GSTM3	2947
MBL2	4153
NOS1	4842
P2RY2	5029
SERPINA1	5265
TAP1	6890
TAP2	6891
TRB@	6957
TNFRSF1A	7132
SEC14L2	23541
SEC14L3	266629
NANOS1	340719
SFTPA1	653509
SFTPA2	729238
DCTN4	51164
TGFB1	7040
ABCC7	1080
CF	1080
MRP7	89845
ADRB2	154
CSK	1445
CFTR	1080
BPI	671
IL10	3586
CLCA1	1179
ADORA2A	135
TLR5	7100
IL1B	3553
IL1A	3552
GC	2638
TLR4	7099
IL8	3576
GSTP1	2950
ND4	4538
GOPC	57120
MUC1	4582
SCNN1G	6340
TLR2	7097
MMP9	4318
CCL3	6348
GNB2L1	10399
DDIT3	1649
FCGR2A	2212
ARSB	411
BEST1	7439
KLF2	10365
SFTPB	6439
ICAM1	3383
VAMP3	9341
SLC9A3R1	9368
CCL17	6361
SFTPD	6441
CAMP	820
PLAU	5328
CLCA4	22802
TRPV4	59341
SLC15A2	6565
SP1	6667
SCNN1B	6338
SFTPA1B	6435
FURIN	5045
IL1RN	3557
SLPI	6590
IL17A	3605
IL18	3606
PLA2G2A	5320
TXN	7295
MASP2	10747
HSP6A	NA
TNP03	NA
PLD	NA
TCLPA1	NA
MTAP4	NA
FCNA	NA

## Sheet: GAD
GENENAME	EntrezGeneID
CFTR	1080
GCLC	2729
GSTM3	2947
GSTP1	2950
MBL2	4153
NOS1	4842
P2RY2	5029
SERPINA1	5265
SCNN1B	6338
TAP1	6890
TAP2	6891
TRB@	6957
TGFB1	7040
TNFRSF1A	7132
SEC14L2	23541
SEC14L3	266629
NANOS1	340719
SFTPA1	653509
SFTPA2	729238

## Sheet: Orphanet
Gene symbols	entrz Gene ID
CFTR	1080
DCTN4	51164
TGFB1	7040

## Sheet: Ramachandran et. al. 
GENENAME	EntrezGeneID
A2M	2
ADCY8	114
AP1B1	162
AMFR	267
APC	324
APOA2	336
AQP1	358
ARF4	378
ATP2A1	487
ATP2A2	488
ATP2A3	489
ATP6V1A	523
BAG1	573
BCR	613
CALU	813
CANX	821
CAPNS1	826
CBL	867
SERPINH1	871
CD36	948
CD59	966
CDH1	999
CFL1	1072
CFTR	1080
CLCA1	1179
TPP1	1200
TPP1	1200
CLTA	1211
COPB1	1315
CSE1L	1434
CSTB	1476
DAB2	1601
SEPT1	1731
DYNC1H1	1778
DYNC1H1	1778
DPYSL2	1808
RCAN1	1827
EMD	2010
EPS8	2059
ERBB2	2064
FARSA	2193
FAT1	2195
FAT2	2196
FLOT2	2319
FN1	2335
GNA11	2767
GNAI2	2771
GRN	2896
GUCY2D	3000
HCLS1	3059
HSD3B1	3283
DNAJB2	3300
DNAJA1	3301
HSPA1A	3303
HSPA1A	3303
HSPA1B	3304
HSPA1B	3304
HSPA1L	3305
HSPA2	3306
HSPA4	3308
HSPA5	3309
HSPA5	3309
HSPA7	3311
HSPA8	3312
HSPA8	3312
HSPA9	3313
HSPA9	3313
HSPB1	3315
HSPB1	3315
HSPB1	3315
HSPB2	3316
HSPB2	3316
HSP90AA1	3320
HSP90AA4P	3323
HSP90AA2	3324
HSP90AB1	3326
HSP90AB1	3326
HSP90AB3P	3327
HSPD1	3329
HSPD1	3329
DNAJB1	3337
IL8	3576
KIF2A	3796
KIF5B	3799
KIF5C	3800
KLC1	3831
KPNB1	3837
LGALS3	3958
LGALS4	3960
LMNA	4000
LMO7	4008
EPCAM	4072
CAPRIN1	4076
CD46	4179
MDM2	4193
MUC2	4583
MUC2	4583
NEDD4	4734
SEPT2	4735
P4HA1	5033
PARK2	5071
PARK3	5072
PCMT1	5110
PDE8A	5151
PDZK1	5174
PKD1	5310
PLD2	5338
PPIB	5479
PPIB	5479
PPID	5481
PPP2CA	5515
PPP2CB	5516
PPP2R1A	5518
PPP2R1B	5519
PPP2R2A	5520
PPP2R2B	5521
PRKAA1	5562
PRKAA2	5563
PRKAB1	5564
PRKAB2	5565
PRKAG1	5571
PRKAR2A	5576
PRKDC	5591
DNAJC3	5611
PROC	5624
PSAP	5660
PSMA1	5682
PSMA2	5683
PSMB1	5689
PSMB3	5691
PSMB4	5692
PSMC4	5704
PSMD2	5708
PSMD11	5717
PSME2	5721
PTPRC	5788
RAN	5901
RANBP1	5902
RCN1	5954
RCN2	5955
RNF5	6048
RNF5	6048
RPS27A	6233
RPS27A	6233
RRAS	6237
RS1	6247
RSC1A1	6248
RSC1A1	6248
RYK	6259
RYR2	6262
RYR3	6263
S100A6	6277
S100A7	6278
S100A9	6280
SAFB	6294
CCL18	6362
SIAH1	6477
SLC9A2	6549
SNCA	6622
SOD2	6648
SORL1	6653
SOX9	6662
ST13	6767
ST13	6767
STX1A	6804
SVIL	6840
TAF4	6874
TCEB1	6921
TCEB2	6923
VPS72	6944
TCP1	6950
TCP1	6950
TIAM1	7074
NKX2-1	7080
TJP1	7082
TPBG	7162
TPM3	7170
TPT1	7178
HSP90B1	7184
HSP90B2P	7190
CCT3	7203
TRO	7216
TSG101	7251
DNAJC7	7266
UBB	7314
UBB	7314
UBB	7314
UBC	7316
UBE2D1	7321
UBE2D2	7322
UBE2D3	7323
UBE2E1	7324
UBE2L3	7332
UBE2N	7334
UBE2V1	7335
UBE3A	7337
VCP	7415
WFS1	7466
XPO1	7514
ZMYM2	7750
CSRP3	8048
CSRP3	8048
CLTCL1	8218
USP9X	8239
RUVBL1	8607
SNX4	8723
CDK5R1	8851
DNAJA3	9093
AIFM1	9131
AIFM1	9131
EXO1	9156
LPAR2	9170
DCLK1	9201
LRRFIP2	9209
COPB2	9276
TRIP12	9320
SLC9A3R2	9351
UBE4A	9354
SLC9A3R1	9368
AKAP6	9472
NPEPPS	9520
VPS4B	9525
BAG3	9531
BAG2	9532
CLINT1	9685
CUL7	9820
CEP170	9859
CEP170	9859
NUAK1	9891
SRA1	10011
PDCD6	10016
TROAP	10024
FARSB	10056
PRG4	10216
RCAN2	10231
STAM2	10254
STUB1	10273
UBE4B	10277
SIGMAR1	10280
DNAJA2	10294
TFG	10342
GNB2L1	10399
HAX1	10456
NCOA2	10499
CHERP	10523
IPO7	10527
SPTLC1	10558
IFI44	10561
CCT4	10575
AHSA1	10598
AHSA1	10598
TNFSF13B	10673
PTGES3	10728
HSPH1	10808
RUVBL2	10856
STIP1	10963
STIP1	10963
DNAJB4	11080
KIF3A	11127
CDC37	11140
IL1RAPL1	11141
ATXN2L	11273
PARK7	11315
SEC31A	22872
PLEKHA6	22874
CCT5	22948
TTLL5	23093
CUL9	23113
SEPT6	23157
SEPT6	23157
CYFIP1	23191
FAM120A	23196
FAM120A	23196
TRIM2	23321
NEDD4L	23327
GRIP1	23426
RHOQ	23433
TNPO3	23534
PRG4	23572
HSPBP1	23640
PPIL2	23759
FKBP8	23770
MTCH1	23787
ARIH1	25820
DNAJB5	25822
SIN3A	25942
WSB1	26118
HSPB8	26353
TJP3	27134
VPS4A	27183
SERP1	27230
PRPF19	27339
TMOD3	29766
PSMC3IP	29893
SEC61A1	29927
DYT10	50818
C6orf48	50854
SAR1B	51128
HSPA14	51182
IPO11	51194
MARCH2	51257
DNAJC27	51277
C8orf55	51337
FZR1	51343
PRKAG2	51422
SNX9	51429
UBE2J1	51465
LIMA1	51474
DTL	51514
PRKAG3	53632
MARCH5	54708
FBLIM1	54751
DNAJB12	54788
ANO1	55107
SEC61A2	55176
ATAD3A	55210
RHOT1	55288
LIN7C	55327
IPO9	55705
PSENEN	55851
SEPT3	55964
PCDHB8	56128
MUC13	56667
NRIP3	56675
GOPC	57120
GOPC	57120
SMURF1	57154
RHOJ	57381
BIRC6	57448
HACE1	57531
SHROOM3	57619
SQRDL	58472
SCAF1	58506
PARK4	60454
XPNPEP3	63929
MMS19	64210
MMS19	64210
MS4A5	64232
LPPR2	64748
ACD	65057
MARCKSL1	65108
MARCKSL1	65108
PCDH15	65217
DERL1	79139
TMEM43	79188
RNF128	79589
DNAJC5	80331
LPAL2	80350
CYB5B	80777
SFXN3	81855
SH3BGRL2	83699
ITCH	83737
SYVN1	84447
HOPX	84525
HOPX	84525
B3GNT9	84752
FAM83A	84985
REPS1	85021
LGALS12	85329
MARCH3	115123
ARHGAP33	115703
UBE2J2	118424
AHSA2	130872
PACRG	135138
KLC3	147700
ENTHD1	150350
PARK10	170534
EFHA1	221154
TTLL10	254173
UBE2L1	283556
RGAG4	340526
ZCCHC16	340595
HSP90B3P	343477
PDDC1	347862
RTL1	388015
HSP90AB2P	391634
HSP90AA6P	441051
HSP90AB5P	442083
HSP90AB6P	541611
SFTPA1	653509
PHLDB3	653583
HSP90AB4P	664618
PARK12	677662
SFTPA2	729238
HSP90AA5P	730211
HSP6A
TNP03
PLD
TCLPA1
MTAP4
FCNA

## Sheet: OMIM
Gene Symbols	entrz Gene ID
CFTR	1080
ABCC7	1080
CF	1080
MRP7	1080
MRP7	89845

## Sheet: Disease ontology
Gene symbols	entrz Gene ID
ADRB2	154
CSK	1445
CFTR	1080
BPI	671
IL10	3586
CLCA1	1179
ADORA2A	135
TLR5	7100
IL1B	3553
IL1A	3552
GC	2638
TLR4	7099
IL8	3576
GSTP1	2950
ND4	4538
GOPC	57120
MUC1	4582
SCNN1G	6340
TLR2	7097
MMP9	4318
CCL3	6348
GNB2L1	10399
DDIT3	1649
FCGR2A	2212
ARSB	411
BEST1	7439
KLF2	10365
SFTPB	6439
ICAM1	3383
VAMP3	9341
SLC9A3R1	9368
CCL17	6361
SFTPD	6441
CAMP	820
PLAU	5328
CLCA4	22802
TRPV4	59341
SLC15A2	6565
SP1	6667
SCNN1B	6338
SFTPA1B	6435
FURIN	5045
IL1RN	3557
SLPI	6590
IL17A	3605
IL18	3606
PLA2G2A	5320
TXN	7295
MASP2	10747

## Sheet: GEO 1024 combined DEGs
GSE2395	GSE55146	GSE15568
AASDHPPT	ABCC4	AGA
ABHD6	ABHD2	AGAP2
ACADM	ACP2	ALG13
ACAT1	ACPL2	AP1S1
ACAT2	ACTL10	AP2S1
ACP33	ADAM9	AP3B1
ACTN1	ADAMTS14	AP3D1
ACTR3	ADAMTS17	ARCN1
ACTR6	ADCK2	B4GALT4
ACVR1	ADIPOR2	BBIP1
ACYP2	AFF4	CALU
AD-017	AGAP1	CASD1
ADH5	AGPAT2	CBL
ADH7	ALG10B	CCZ1B
ADK	ALKBH3	CHMP1B
AK1	AMPD1	COG7
ALDH3B1	ANK2	CSTB
ALDH7A1	AP2S1	CUL4B
ALEX3	APH1B	DCTN1
ANKMY2	ARL2	DENND1C
ANKRA2	ARL5B	DNAJB9
ANXA4	ARMC7	DNAJC2
ANXA7	ASAH1	DNAJC6
APACD	ASB14	ERGIC3
APR3	ASB9	FBXL5
ARF4	ASL	FBXO9
ARL1	ATF7IP	FBXW11
ARL6	ATP1B4	FKBP2
ARL6IP	ATPAF1-AS1	FUT6
ARMCX5	BAX	GMPPB
ASC	BCCIP	GOLGA8A
ATF1	BCL7C	GORASP2
AUH	BDH2	GOSR1
AWP1	C19orf24	HERPUD1
B7	C19orf35	HSPA4
BA108L7.2	C19orf6	HSPA6
BAF53A	C20orf160	HSPA9
BAT3	C2CD3	Hs.511668
BAZ2B	C2CD4A	Hs.521640
BCAA	C2orf29	Hs.532681
BCAS2	C2orf44	IER3IP1
BCE-1	C7orf10	IST1
BECN1	C7orf29	KIAA1033
BET1	CAMLG	LAMP2
BIRC2	CASP1	LMAN1
BM-002	CCDC138	MAGT1
BMI1	CCDC39	MCF2L
BNIP3	CCDC80	MGAT1
BRD8	CCL21	MGAT2
BTBD1	CCND3	MGAT3
BTBD3	CD244	MGAT4A
BTG3	CD300LB	MGAT5
C14orf140	CD44	MYOF
C14orf143	CD46	PACSIN3
C14orf2	CDH3	PFDN1
C14orf32	CEACAM21	PFDN4
C14orf45	CES3	PFDN5
C19orf13	CHCHD5	PIK3C2G
C1D	CHST15	PLA2G4B
C1GALT2	CLDN1	PLD1
C1orf39	CLDN18	PMM2
C20orf104	CLIC4	PPP2R5C
C20orf12	CLN8	PSMB1
C20orf13	CNBP	PSMC2
C20orf45	CNKSR2	RAB11FIP3
C20orf9	CNOT6L	RGP1
C21orf97	COMMD7	RIN3
C2orf23	COMT	RNF14
C5orf14	CPSF7	RUFY1
C6orf211	CREB3L4	SEC31B
C6orf32	CRISP1	SEC61A2
C6orf79	CSNK1A1	SENP5
C8FW	CSTF1	SERP1
C9orf82	CTBP2	SNX13
CAMSAP1	CTNND1	SNX4
CAP350	CTU2	SPG20
CAPZA2	CXCR4	SRPR
CARS	CXorf22	STAMBPL1
CASC1	CYC1	STT3A
CAT	CYP1A2	STX16
CBX3	DAZAP1	STX17
CCND1	DAZAP2	STX3
CCNH	DCSTAMP	TJAP1
CCRL1AP	DDX24	TMED10
CCT6A	DGCR8	TRAK1
CD24	DIXDC1	TRAK1
CDC5L	DNAJC1	TRAM1
CDV-1	DNAJC12	TRAPPC11
CFLAR	DNAJC3	TRAPPC2L
CGI-141	DNASE1L1	TRAPPC4
CGI-90	DPM3	UBA52
CHORDC1	DSTYK	UBC
CHST5	DTX2	UBE2C
CKB	DUSP16	UBE4B
CKMT1	DUSP28	USP34
CLN5	DYX1C1	VPS13A
CNIH	EI24	WHAMMP3
COG5	EMID1
COP9	ENDOV
COPB	ENPP2
COQ4	ENPP7
COX5B	EPSTI1
CPSF6	EYA4
CREBL2	FAAH
CREG	FAM102A
CRFG	FAM188B
CRIP1	FAM22D
CROT	FAM69A
CSNK2A1	FAM71B
CSTF2T	FAM98A
CTBP2	FBXO21
CTLA	FBXO38
CUL4A	FBXO8
CXCL6	FBXW8
CYB5	FCAR
CYB561	FGL2
D2LIC	FUNDC1
DAD1	FXYD1
DARS	FZD2
DC13	GABRA6
DD5	GAST
DEGS	GEMIN6
DIAPH2	GFM1
DKFZP434C212	GIGYF2
DKFZP564B167	GLIS3
DKFZP564O123	GLYATL1
DKFZP566D193	GM2A
DKFZP566E144	GNRH2
DKFZP586M1120	GNRHR
DKFZP586M1523	GOT1
DKFZp434B227	GPAA1
DLG5	GPR6
DNM1L	GPSM2
DPYD	GPT
DUSP14	GSTT2B
DYRK1A	GSTZ1
EBAG9	GTF3C5
EEF1E1	HADHA
EFHA1	HMGN2
EFHC1	HPX
EFHC2	HSD11B1
EIF2S2	HSD17B10
EIF4E	HSPD1
EIF4EBP2	IAH1
ELL3	IDH2
ENAH	IFFO2
ENPP4	IFT122
ENTH	IL12A
ESRRBL1	IL12RB2
ETF1	IP6K2
FACL3	JAGN1
FAM13A1	KCNH2
FANCL	KDM4A
FBXO15	KDM4C
FBXW2	KDSR
FDFT1	KIF19
FDXR	KIF21A
FKBP3	KLF5
FLJ10116	KLHDC7B
FLJ10618	KLHL33
FLJ11273	KLK12
FLJ11752	KLK3
FLJ11767	KLK9
FLJ13910	KRTAP19-2
FLJ13946	LBH
FLJ14001	LCN15
FLJ20010	LEPROT
FLJ20152	LHCGR
FLJ20273	LILRA5
FLJ20275	LMX1B
FLJ20323	LOC100287718
FLJ20477	LOC440335
FLJ20604	LONP2
FLJ20847	LRGUK
FLJ20850	LRRC24
FLJ23375	LST1
FLJ23514	LY75
FLJ23598	MAN2A2
FLJ23834	MAST2
FLJ37927	MATN2
FTHFD	MCOLN1
FTSH	MED28
G3BP	MEIS2
GABARAPL2	METTL2B
GALC	MFSD1
GALNT1	MFSD3
GALNT3	MIER1
GBAS	MLL5
GCLC	MMP16
GCLM	MOCOS
GG2-1	MPHOSPH8
GGPS1	MR1
GLA	MS4A6A
GNG5	MST1
GPIG4	MTRR
GPX4	MUC1
GTF2H2	MYD88
GTF2I	MYOZ3
GTL3	NAPSA
GUK1	NASP
GW128	NCAN
H1F0	NCSTN
H1F2	NETO1
H2AFL	NICN1
HARS	NLRP8
HCCA3	NMRAL1
HDAC1	NOL6
HIP2	NOXA1
HMGCR	NRG3
HMGCS1	NTS
HMGN3	NUDCD1
HN1L	NUP107
HNRPC	OR1D2
HSA9761	OR2T33
HSD17B12	OR2T8
HSKM-B	OR51B5
HSPA9B	OR52L1
HSPC009	OR8A1
HSPC152	P2RX2
HSPC177	PAPL
HSPH1	PARD6G
IARS	PCBP3
IDH3A	PCDH15
IDS	PDCD4
IHPK2	PDE4A
IL13RA1	PECR
IL8	PEX5
IRAK1BP1	PHACTR3
IRX3	PIGF
JTB	PLA2G1B
KIAA0092	PLAC4
KIAA0227	PLCG2
KIAA0229	PLCXD2
KIAA0373	PLCXD3
KIAA0391	PLEKHA3
KIAA0419	PLTP
KIAA0431	POLL
KIAA0436	POP4
KIAA0471	POU1F1
KIAA0483	PPIP5K1
KIAA0528	PPP2R5E
KIAA0599	PRSS2
KIAA0643	PRSS48
KIAA0648	PTBP3
KIAA0675	PTCH1
KIAA0703	PTGER4
KIAA0721	PTPRN
KIAA0725	PWWP2B
KIAA0776	QTRT1
KIAA0905	RAPGEF6
KIAA0992	RASGRF1
KIAA0998	RBM24
KIAA1229	RBMS3
KIAA1504	RBMX2
KIAA1505	RDM1
KIAA1841	RIPPLY1
KIF3A	RNF13
KLHL2	RNF41
KNS2	RNF8
KPNA3	RPL12
KPNB3	SCARB2
LANO	SDHC
LANPL	SEC22C
LIN7C	SEC31B
LOC115209	SEC61A1
LOC120376	SEC61A2
LOC152559	SENP2
LOC389177	SERPINA10
LOC51123	SERPINB7
LOC51128	SETD3
LOC51186	SFT2D1
LOC51194	SGK1
LOC55831	SGSM1
LOC55871	SH3BP2
LOC56270	SIAH3
LOC57149	SIRPG
LOC57821	SIVA1
LOC57826	SLC18A1
LOC58486	SLC22A14
LOC90333	SLC25A15
LOC90410	SLC25A26
LRP8	SLC27A2
LXN	SLC2A8
LYPLA1	SLC31A2
LYSAL1	SLC34A2
LZK1	SLC39A14
M17S2	SLC50A1
MADH2	SLC5A1
MAP7	SLC5A11
MAPK6	SLC9A1
MARCH-VI	SLCO2B1
MARCKS	SLFN14
MAT2B	SLMO2
MAWBP	SMAD2
MAX	SMAD5
MBNL2	SMG8
MCP	SMIM1
MEF2A	SNUPN
MGAT1	SNX21
MGC1223	SPAG17
MGC13061	SPATS1
MGC13523	SSTR4
MGC14433	ST8SIA6
MGC16309	STEAP1
MGC19570	STK16
MGC21688	SULT1A3
MGC2747	SVIP
MGC33338	SWSAP1
MGC35308	SYS1
MGC4767	SYTL2
MGC4809	TAB2
MGC4825	TAGAP
MGC5139	TAP1
MID1	TBP
MINPP1	TBX4
MLF1	TCL1A
MRPL33	TCTN2
MRPL40	TCTN3
MRPS17	TES
MRPS31	TEX33
MRPS35	TGIF1
MTCH2	THEMIS2
MTIF2	TICAM1
MTMR2	TIMELESS
MUC13	TM4SF1
MUT	TMEM101
MYB	TMEM105
MYCBP	TMEM109
NAP1L1	TMEM134
NARS	TMEM186
NAT1	TMEM60
NBEA	TMEM8B
NDUFA3	TMPRSS3
NDUFAB1	TMUB2
NDUFB3	TNFRSF21
NDUFB5	TNFSF9
NDUFS1	TNN
NDUFS7	TPCN2
NEDD4L	TPD52L2
NEDD8	TPRG1L
NEK1	TRAPPC3
NEK4	TRIM31
NEK7	TRPM4
NEUGRIN	TSEN2
NME5	TSPAN31
NOLC1	TTC21B
NQO1	UBA7
NQO2	UBAP2L
NR4A2	UBR3
NS1-BP	UBR7
NSAP1	UBXN7
NUCB2	UGT1A3
NUDT4	UGT1A8
NUP153	UNC93B1
NUP54	UPP1
Nbak2	USP12
OMG	UTP6
ORC4L	VHL
P17.3	VKORC1L1
P29	VN1R4
PA200	VPS13B
PACRG	VRK3
PAI-RBP1	VSIG4
PAICS	WDR33
PAIP1	WDR45
PANK2	WLS
PBP	WNK1
PC4	WSB1
PCM1	XKR5
PCMT1	XPR1
PCNP	YAP1
PDCD4	YIF1B
PEX11B	YIPF6
PF20	ZC3HAV1
PH-4	ZC4H2
PHF3	ZDHHC16
PHTF2	ZFAND2A
PIG3	ZFP2
PIGB	ZMAT5
PIGF	ZNF195
PIGK	ZNF20
PIK3C3	ZNF211
PIR	ZNF419
PITPNB	ZNF420
PKIG	ZNF433
PLAC8	ZNF506
PLEKHF2	ZNF626
PLOD2	ZNF669
POH1	ZNF682
POLR1D	ZNF764
POLR2C	ZNF784
POLR2I	ZNF92
POP4	ZYG11A
PPAP2A
PPID
PPOX
PPP1R2
PPP2CB
PPP4R1
PRDX3
PRSS12
PSMC5
PSMD10
PSMD12
PSMD4
PTBP1
PTCH
PTD011
PTPRZ1
PTS
PUM2
PXMP3
PYGL
QKI
RAB27A
RAB4A
RAB9A
RABGGTB
RABL4
RAD17
RAGD
RANBP2
RANBP9
RARRES1
RASEF
RB1CC1
RBM24
RBSK
RDH14
RER1
RFK
RISC
RIT1
RLF
RNF6
RNPC2
RP58
RPL34
RPP20
RRAD
RRAS2
RSN
RTCD1
RYBP
RetSDR2
SC4MOL
SCA1
SCAND1
SDBCAG84
SDCCAG1
SEC23A
SERP1
SF3b10
SFRS3
SH3BGRL
SH3YL1
SIL
SIPL
SLC22A4
SLC25A12
SLC25A17
SLC27A2
SLC30A9
SLC33A1
SLC35E3
SMAP
SMARCA4
SNAPC5
SNK
SNX2
SNX4
SP3
SPA17
SPAG1
SPAG6
SPINLW1
SRI
SRPK2
SS18
SSA2
SSBP2
ST13
STAM
STK39
STOM
STX7
STYK1
SURB7
SWAP70
SYBL1
TA-LRRP
TACC2
TACSTD1
TAF7
TAF9
TAHCCP1
TANK
TAX1BP1
TBL2
TBPL1
TCEB1
TCP1
TCTE1L
TDE1
TEGT
TGFA
TGIF
THEM2
THOC2
TIA1
TIF1
TJP1
TMEM4
TMP21
TNFSF10
TNNI3
TNRC9
TRIM16
TRIM37
TRIP-Br2
TSGA
TSLRP
TSNAX
TSNAXIP1
TTC12
TTC3
TUBA4
TUBE
TXNL
TXNRD1
UBA2
UBE1C
UBE2A
UBE2B
UBE2E1
UBE2E3
UGCG
UGDH
UMP-CMPK
UPF3A
USP4
VDAC3
VTI1B
WWP1
XPO1
YES1
YME1L1
YY1
ZCCHC10
ZCCHC8
ZFP103
ZFP64
ZFP90
ZFR
ZFYVE16
ZMYND12
ZNF216
ZNF228
ZNF232
ZNF363
ZNF42
ZNF440
ZNF83
hnRNPA3
set
