# Supplementary material for: Deciphering miRNA transcription factor feed-forward loops to identify drug repurposing candidates for cystic fibrosis
Source: Genome Med. 2014 Dec 2;6(12):94. doi: 10.1186/s13073-014-0094-2 (PMC4256829; doi:10.1186/s13073-014-0094-2)
Supplement: Additional file 2: Table S2. — CFTR associated miRNAs. [file 13073_2014_94_MOESM2_ESM.xlsx]

## Sheet: 112 CFTR associated miRNAs
miRNA names
hsa-let-7a
hsa-let-7b
hsa-let-7d
hsa-let-7e
hsa-let-7g
hsa-miR-100
hsa-miR-101
hsa-miR-103
hsa-miR-106a
hsa-miR-106b
hsa-miR-1246
hsa-miR-125a-5p
hsa-miR-125b
hsa-miR-126
hsa-miR-132
hsa-miR-135a
hsa-miR-135b
hsa-miR-138
hsa-miR-140-5p
hsa-miR-141
hsa-miR-144
hsa-miR-146a
hsa-miR-146b-5p
hsa-miR-148a
hsa-miR-149
hsa-miR-150
hsa-miR-151-3p
hsa-miR-152
hsa-miR-155
hsa-miR-15b
hsa-miR-16
hsa-miR-17
hsa-miR-182
hsa-miR-186
hsa-miR-188-5p
hsa-miR-191
hsa-miR-192
hsa-miR-193b
hsa-miR-195
hsa-miR-19a
hsa-miR-19b
hsa-miR-200a
hsa-miR-200b
hsa-miR-200c
hsa-miR-203
hsa-miR-205
hsa-miR-20a
hsa-miR-21
hsa-miR-210
hsa-miR-218
hsa-miR-221
hsa-miR-222
hsa-miR-223
hsa-miR-224
hsa-miR-24
hsa-miR-25
hsa-miR-26a
hsa-miR-26b
hsa-miR-27a
hsa-miR-27b
hsa-miR-28-3p
hsa-miR-28-5p
hsa-miR-29a
hsa-miR-29c
hsa-miR-30a
hsa-miR-30b
hsa-miR-30c
hsa-miR-30d
hsa-miR-30e
hsa-miR-31
hsa-miR-320
hsa-miR-331-3p
hsa-miR-339-3p
hsa-miR-340
hsa-miR-342-3p
hsa-miR-345
hsa-miR-34a
hsa-miR-34b
hsa-miR-34c-5p
hsa-miR-374a
hsa-miR-374b
hsa-miR-375
hsa-miR-378
hsa-miR-384
hsa-miR-422a
hsa-miR-425
hsa-miR-429
hsa-miR-449a
hsa-miR-449b
hsa-miR-452
hsa-miR-454
hsa-miR-484
hsa-miR-491-5p
hsa-miR-494
hsa-miR-532-3p
hsa-miR-532-5p
hsa-miR-574-3p
hsa-miR-590-5p
hsa-miR-598
hsa-miR-625
hsa-miR-628-5p
hsa-miR-660
hsa-miR-7-1
hsa-miR-708
hsa-miR-744
hsa-miR-768-3p
hsa-miR-801
hsa-miR-886-3p
hsa-miR-92a
hsa-miR-93
hsa-miR-99a
hsa-miR-99b

## Sheet: Oglesby et al (93)
hsa-let-7b
hsa-let-7c
hsa-miR-7
hsa-miR-15a*
hsa-miR-16-1*
hsa-miR-17
hsa-miR-20b
hsa-miR-222
hsa-miR-23b
hsa-miR-29c
hsa-miR-29c*
hsa-miR-30a
hsa-miR-30a*
hsa-miR-30d
hsa-miR-30d
hsa-miR-31
hsa-miR-34a
hsa-miR-34a*
hsa-miR-95
hsa-miR-106a
hsa-miR-125a-5p
hsa-miR-126
hsa-miR-126*
hsa-miR-130a
hsa-miR-135b
hsa-miR-140-3p
hsa-miR-141
hsa-miR-144*
hsa-miR-146a
hsa-miR-150
hsa-miR-151-3p
hsa-miR-152
hsa-miR-190
hsa-miR-193b
hsa-miR-200a*
hsa-miR-200b
hsa-miR-200b*
hsa-miR-200c
hsa-miR-203
hsa-miR-205
hsa-miR-320
hsa-miR-324-3p
hsa-miR-361-5p
hsa-miR-362-5p
hsa-miR-378
hsa-miR-429
hsa-miR-451
hsa-miR-452
hsa-miR-502-3p
hsa-miR-532-3p
hsa-miR-532-5p
hsa-miR-565
hsa-miR-574-3p
hsa-miR-598
hsa-miR-671-3p
hsa-miR-708
hsa-miR-769-5p
hsa-miR-26b
hsa-miR-27a*
hsa-miR-93*
hsa-miR-101
hsa-miR-127-3p
hsa-miR-138
hsa-miR-140-5p
hsa-miR-142-3p
hsa-miR-142-5p
hsa-miR-143
hsa-miR-145
hsa-miR-193a-5p
hsa-miR-199a-3p
hsa-miR-212
hsa-miR-221
hsa-miR-223
hsa-miR-223*
hsa-miR-340
hsa-miR-340*
hsa-miR-365
hsa-miR-374a
hsa-miR-374b
hsa-miR-425*
hsa-miR-450a
hsa-miR-483-5p
hsa-miR-494
hsa-miR-526b*
hsa-miR-597
hsa-miR-601
hsa-miR-610
hsa-miR-629*
hsa-miR-632
hsa-miR-801
hsa-miR-877
hsa-miR-886-3p
hsa-miR-886-5p

## Sheet: Bhattacharyya et al (22)
has-miR-155
has-let-7c
has-miR-576-5p
has-miR-23b
has-miR-126
has-miR-27b
has-miR-100
has-miR-99a
has-miR-424
has-miR-125b
has-miR-31
has-miR-491-5p
has-miR-21
has-miR-10a
has-miR-125a-5p
has-miR-423-3p
has-miR-301
has-miR-328
has-miR-660
has-miR-192
has-miR-194
has-miR-615-3p
