# Supplementary material for: Deciphering miRNA transcription factor feed-forward loops to identify drug repurposing candidates for cystic fibrosis
Source: Genome Med. 2014 Dec 2;6(12):94. doi: 10.1186/s13073-014-0094-2 (PMC4256829; doi:10.1186/s13073-014-0094-2)
Supplement: Additional file 3: Table S3. — The enriched cystic fibrosis related feed forward loops (FFLs). [file 13073_2014_94_MOESM3_ESM.xlsx]

## Sheet: TF→miRNA 
TF→miRNA (3295 pairs)	114 unique TF	112 unique miRNAs
FOXH1→hsa-let-7e	ZZZ3	hsa-miR-155
FOSL2→hsa-let-7e	ZNF711	hsa-let-7a
ERG→hsa-let-7e	ZNF263	hsa-let-7b
EBF→hsa-let-7e	ZBTB33	hsa-let-7d
E2F6→hsa-let-7e	YY1	hsa-let-7e
E2F4→hsa-let-7e	USF-1	hsa-let-7g
E2F1→hsa-let-7e	TR4	hsa-miR-100
CDX2→hsa-let-7e	TFIIIC-110	hsa-miR-101
BAF170→hsa-let-7e	TCF7L2	hsa-miR-103
BAF155→hsa-let-7e	TCF12	hsa-miR-106a
4-Oct→hsa-let-7e	TAF1	hsa-miR-106b
TFIIIC-110→hsa-let-7d	SUZ12	hsa-miR-1246
Pbx3→hsa-let-7d	STAT2	hsa-miR-125a-5p
PU.1→hsa-let-7d	STAT1	hsa-miR-125b
NFKB→hsa-let-7d	SRF	hsa-miR-126
JunD→hsa-let-7d	SREBP2	hsa-miR-132
Ini1→hsa-let-7d	SREBP1	hsa-miR-135a
IRF4→hsa-let-7d	SPI1	hsa-miR-135b
HNF4A→hsa-let-7d	SPDEF	hsa-miR-138
FOSL2→hsa-let-7d	SP1	hsa-miR-140-5p
BDP1→hsa-let-7d	SMAD4	hsa-miR-141
BCL3→hsa-let-7d	SMAD3	hsa-miR-144
BCL11A→hsa-let-7d	SMAD2/3	hsa-miR-146a
BATF→hsa-let-7d	SIX5	hsa-miR-146b-5p
p68→hsa-let-7b	SIRT6	hsa-miR-148a
c-Jun→hsa-let-7d	Sin3Ak-20	hsa-miR-149
p63→hsa-let-7b	SETDB1	hsa-miR-150
ZNF711→hsa-let-7b	RXRA	hsa-miR-151-3p
ZNF263→hsa-let-7b	RUNX	hsa-miR-152
YY1→hsa-let-7b	RPC155	hsa-miR-15b
TCF7L2→hsa-let-7b	RARalpha	hsa-miR-16
c-Myc→hsa-let-7b	Rad21	hsa-miR-17
STAT1→hsa-let-7b	PU.1	hsa-miR-182
SETDB1→hsa-let-7b	PPARg	hsa-miR-186
PPARg→hsa-let-7b	POU2F2	hsa-miR-188-5p
NRSF→hsa-let-7b	PGC1A	hsa-miR-191
TAF1→hsa-let-7b	Pbx3	hsa-miR-192
NF-YB→hsa-let-7b	PAX5-N19	hsa-miR-193b
Myc→hsa-let-7b	PAX5-C20	hsa-miR-195
Jun→hsa-let-7e	p68	hsa-miR-19a
Ini1→hsa-let-7e	p63	hsa-miR-19b
HNF4A→hsa-let-7e	p300	hsa-miR-200a
MED12→hsa-let-7b	NRSF	hsa-miR-200b
Max→hsa-let-7b	Nrf1	hsa-miR-200c
HNF4A→hsa-let-7b	NF-YB	hsa-miR-203
HEY1→hsa-let-7b	NF-YA	hsa-miR-205
Ini1→hsa-let-7b	NFKB	hsa-miR-20a
GTF2B→hsa-let-7b	NF-E2	hsa-miR-21
GR→hsa-let-7b	NELFe	hsa-miR-210
GATA6→hsa-let-7b	NANOG	hsa-miR-218
GATA2→hsa-let-7b	Myc	hsa-miR-221
GABP→hsa-let-7b	MED12	hsa-miR-222
GATA-2→hsa-let-7b	Max	hsa-miR-223
Egr-1→hsa-let-7b	JunD	hsa-miR-224
ERG→hsa-let-7b	Jun	hsa-miR-24
E2F6→hsa-let-7b	IRF4	hsa-miR-25
EBF→hsa-let-7b	Ini1	hsa-miR-26a
E2F4→hsa-let-7b	HSF1	hsa-miR-26b
CEBPA→hsa-let-7b	HNF4A	hsa-miR-27a
CDX2→hsa-let-7b	HEY1	hsa-miR-27b
Brg1→hsa-let-7b	HA-E2F1	hsa-miR-28-3p
AR→hsa-let-7b	GTF2B	hsa-miR-28-5p
p68→hsa-let-7a	GRp20	hsa-miR-29a
p63→hsa-let-7a	GR	hsa-miR-29c
c-Myc→hsa-let-7a	GATA6	hsa-miR-30a
ZNF263→hsa-let-7a	GATA-2	hsa-miR-30b
c-Jun→hsa-let-7a	GATA2	hsa-miR-30c
YY1→hsa-let-7a	GATA-1	hsa-miR-30d
ZNF711→hsa-let-7a	GATA1	hsa-miR-30e
TFIIIC-110→hsa-let-7a	GABP	hsa-miR-31
STAT1→hsa-let-7a	FOXP2	hsa-miR-320
SETDB1→hsa-let-7a	FOXH1	hsa-miR-331-3p
Rad21→hsa-let-7a	FOXA2	hsa-miR-339-3p
TCF7L2→hsa-let-7a	FoxA1	hsa-miR-340
Pbx3→hsa-let-7a	FOSL2	hsa-miR-342-3p
TAF1→hsa-let-7a	Fos	hsa-miR-345
PU.1→hsa-let-7a	FLI1	hsa-miR-34a
Nrf1→hsa-let-7a	EWS_ERG	hsa-miR-34b
NRSF→hsa-let-7a	ETS1	hsa-miR-34c-5p
Myc→hsa-let-7a	ERRA	hsa-miR-374a
Max→hsa-let-7a	ERG	hsa-miR-374b
NFKB→hsa-let-7a	ERbeta	hsa-miR-375
NF-YB→hsa-let-7a	ERalpha	hsa-miR-378
MED12→hsa-let-7a	ER	hsa-miR-384
JunD→hsa-let-7a	ELF1	hsa-miR-422a
PPARg→hsa-let-7a	Egr-1	hsa-miR-425
Ini1→hsa-let-7a	EBF	hsa-miR-429
IRF4→hsa-let-7a	E2F6	hsa-miR-449a
HNF4A→hsa-let-7a	E2F4	hsa-miR-449b
HEY1→hsa-let-7a	E2F1	hsa-miR-452
GTF2B→hsa-let-7a	CTCF	hsa-miR-454
HEY1→hsa-let-7e	c-Myc	hsa-miR-484
HA-E2F1→hsa-let-7e	c-Jun	hsa-miR-491-5p
GR→hsa-let-7e	c-Fos	hsa-miR-494
GR→hsa-let-7a	CEBPB	hsa-miR-532-3p
GATA6→hsa-let-7a	CEBPA	hsa-miR-532-5p
GATA2→hsa-let-7a	CDX2	hsa-miR-574-3p
GATA-2→hsa-let-7a	CBP	hsa-miR-590-5p
GABP→hsa-let-7a	Brg1	hsa-miR-598
FOSL2→hsa-let-7a	BRF2	hsa-miR-625
Egr-1→hsa-let-7a	BRF1	hsa-miR-628-5p
ERG→hsa-let-7a	BHLHE40	hsa-miR-660
EBF→hsa-let-7a	BDP1	hsa-miR-7-1
E2F6→hsa-let-7a	BCL3	hsa-miR-708
E2F4→hsa-let-7a	BCL11A	hsa-miR-744
CTCF→hsa-let-7a	BATF	hsa-miR-768-3p
CEBPA→hsa-let-7a	BAF170	hsa-miR-801
CDX2→hsa-let-7a	BAF155	hsa-miR-886-3p
Brg1→hsa-let-7a	ATF3	hsa-miR-92a
BDP1→hsa-let-7a	AR	hsa-miR-93
BCL3→hsa-let-7a	AP-2gamma	hsa-miR-99a
BCL11A→hsa-let-7a	AP-2alpha	hsa-miR-99b
AR→hsa-let-7a	4-Oct
BATF→hsa-let-7a	1-Oct
JunD→hsa-let-7e
NANOG→hsa-let-7e
NFKB→hsa-let-7e
NRSF→hsa-let-7e
PPARg→hsa-let-7e
PU.1→hsa-let-7e
RARalpha→hsa-let-7e
SMAD2/3→hsa-let-7e
SMAD3→hsa-let-7e
SMAD4→hsa-let-7e
TAF1→hsa-let-7e
TCF7L2→hsa-let-7e
ZNF263→hsa-let-7e
c-Myc→hsa-let-7e
p300→hsa-let-7e
CDX2→hsa-let-7g
ERalpha→hsa-let-7g
FOSL2→hsa-let-7g
HEY1→hsa-let-7g
HNF4A→hsa-let-7g
CDX2→hsa-mir-100
CEBPA→hsa-mir-100
CTCF→hsa-mir-100
HNF4A→hsa-mir-100
NFKB→hsa-mir-100
NRSF→hsa-mir-100
Nrf1→hsa-mir-100
Rad21→hsa-mir-100
STAT1→hsa-mir-100
TCF7L2→hsa-mir-100
ZNF263→hsa-mir-100
CTCF→hsa-mir-101
ERG→hsa-mir-101
GATA6→hsa-mir-101
HNF4A→hsa-mir-101
Rad21→hsa-mir-101
STAT1→hsa-mir-101
CDX2→hsa-mir-106a
E2F4→hsa-mir-106a
E2F6→hsa-mir-106a
ERG→hsa-mir-106a
Max→hsa-mir-106a
NANOG→hsa-mir-106a
NFKB→hsa-mir-106a
SMAD2/3→hsa-mir-106a
SMAD3→hsa-mir-106a
TAF1→hsa-mir-106a
4-Oct→hsa-mir-106b
AP-2gamma→hsa-mir-106b
AR→hsa-mir-106b
ATF3→hsa-mir-106b
BAF155→hsa-mir-106b
BATF→hsa-mir-106b
BCL11A→hsa-mir-106b
BCL3→hsa-mir-106b
Brg1→hsa-mir-106b
CBP→hsa-mir-106b
CDX2→hsa-mir-106b
CEBPB→hsa-mir-106b
E2F1→hsa-mir-106b
E2F4→hsa-mir-106b
E2F6→hsa-mir-106b
EBF→hsa-mir-106b
ELF1→hsa-mir-106b
ERG→hsa-mir-106b
ERalpha→hsa-mir-106b
ETS1→hsa-mir-106b
FOSL2→hsa-mir-106b
FOXP2→hsa-mir-106b
Fos→hsa-mir-106b
FoxA1→hsa-mir-106b
GABP→hsa-mir-106b
GATA6→hsa-mir-106b
GR→hsa-mir-106b
GTF2B→hsa-mir-106b
HA-E2F1→hsa-mir-106b
HEY1→hsa-mir-106b
HNF4A→hsa-mir-106b
IRF4→hsa-mir-106b
Ini1→hsa-mir-106b
Jun→hsa-mir-106b
JunD→hsa-mir-106b
MED12→hsa-mir-106b
Max→hsa-mir-106b
Myc→hsa-mir-106b
NF-E2→hsa-mir-106b
NF-YA→hsa-mir-106b
NF-YB→hsa-mir-106b
NFKB→hsa-mir-106b
NRSF→hsa-mir-106b
PAX5-C20→hsa-mir-106b
PAX5-N19→hsa-mir-106b
POU2F2→hsa-mir-106b
PU.1→hsa-mir-106b
Pbx3→hsa-mir-106b
RPC155→hsa-mir-106b
RXRA→hsa-mir-106b
SETDB1→hsa-mir-106b
SMAD2/3→hsa-mir-106b
SMAD4→hsa-mir-106b
SP1→hsa-mir-106b
SPDEF→hsa-mir-106b
SREBP1→hsa-mir-106b
STAT1→hsa-mir-106b
STAT2→hsa-mir-106b
Sin3Ak-20→hsa-mir-106b
TAF1→hsa-mir-106b
TCF12→hsa-mir-106b
TCF7L2→hsa-mir-106b
TFIIIC-110→hsa-mir-106b
TR4→hsa-mir-106b
USF-1→hsa-mir-106b
YY1→hsa-mir-106b
ZNF263→hsa-mir-106b
c-Fos→hsa-mir-106b
c-Jun→hsa-mir-106b
c-Myc→hsa-mir-106b
p300→hsa-mir-106b
p68→hsa-mir-106b
4-Oct→hsa-mir-1246
GATA6→hsa-mir-1246
HNF4A→hsa-mir-1246
4-Oct→hsa-mir-125a
BAF155→hsa-mir-125a
BAF170→hsa-mir-125a
CDX2→hsa-mir-125a
E2F1→hsa-mir-125a
E2F4→hsa-mir-125a
E2F6→hsa-mir-125a
EBF→hsa-mir-125a
ERG→hsa-mir-125a
FOSL2→hsa-mir-125a
FOXH1→hsa-mir-125a
GR→hsa-mir-125a
HA-E2F1→hsa-mir-125a
HEY1→hsa-mir-125a
HNF4A→hsa-mir-125a
Ini1→hsa-mir-125a
Jun→hsa-mir-125a
JunD→hsa-mir-125a
NANOG→hsa-mir-125a
NFKB→hsa-mir-125a
NRSF→hsa-mir-125a
PPARg→hsa-mir-125a
PU.1→hsa-mir-125a
RARalpha→hsa-mir-125a
SMAD2/3→hsa-mir-125a
SMAD3→hsa-mir-125a
SMAD4→hsa-mir-125a
TAF1→hsa-mir-125a
TCF7L2→hsa-mir-125a
ZNF263→hsa-mir-125a
c-Myc→hsa-mir-125a
p300→hsa-mir-125a
CDX2→hsa-mir-125b
CEBPA→hsa-mir-125b
CTCF→hsa-mir-125b
HNF4A→hsa-mir-125b
NFKB→hsa-mir-125b
NRSF→hsa-mir-125b
Nrf1→hsa-mir-125b
Rad21→hsa-mir-125b
STAT1→hsa-mir-125b
TCF7L2→hsa-mir-125b
ZNF263→hsa-mir-125b
CDX2→hsa-mir-126
EBF→hsa-mir-126
FOSL2→hsa-mir-126
FOXP2→hsa-mir-126
HNF4A→hsa-mir-126
PU.1→hsa-mir-126
USF-1→hsa-mir-126
c-Jun→hsa-mir-126
p68→hsa-mir-126
BAF155→hsa-mir-132
CDX2→hsa-mir-132
E2F1→hsa-mir-132
E2F4→hsa-mir-132
E2F6→hsa-mir-132
EBF→hsa-mir-132
ERG→hsa-mir-132
Egr-1→hsa-mir-132
FOSL2→hsa-mir-132
FOXH1→hsa-mir-132
FOXP2→hsa-mir-132
GABP→hsa-mir-132
GATA-1→hsa-mir-132
GATA1→hsa-mir-132
HA-E2F1→hsa-mir-132
HEY1→hsa-mir-132
HNF4A→hsa-mir-132
Ini1→hsa-mir-132
Jun→hsa-mir-132
JunD→hsa-mir-132
Max→hsa-mir-132
Myc→hsa-mir-132
NFKB→hsa-mir-132
NRSF→hsa-mir-132
PAX5-C20→hsa-mir-132
POU2F2→hsa-mir-132
SP1→hsa-mir-132
SREBP1→hsa-mir-132
SUZ12→hsa-mir-132
Sin3Ak-20→hsa-mir-132
TCF12→hsa-mir-132
TCF7L2→hsa-mir-132
USF-1→hsa-mir-132
YY1→hsa-mir-132
c-Jun→hsa-mir-132
c-Myc→hsa-mir-132
p68→hsa-mir-132
CDX2→hsa-mir-135a
ERalpha→hsa-mir-135a
FOSL2→hsa-mir-135a
HEY1→hsa-mir-135a
HNF4A→hsa-mir-135a
4-Oct→hsa-mir-135b
AR→hsa-mir-135b
BAF155→hsa-mir-135b
BAF170→hsa-mir-135b
CDX2→hsa-mir-135b
ERG→hsa-mir-135b
HNF4A→hsa-mir-135b
Ini1→hsa-mir-135b
NANOG→hsa-mir-135b
NRSF→hsa-mir-135b
SMAD2/3→hsa-mir-135b
TAF1→hsa-mir-135b
TCF7L2→hsa-mir-135b
ATF3→hsa-mir-140
BAF155→hsa-mir-140
BAF170→hsa-mir-140
BHLHE40→hsa-mir-140
CDX2→hsa-mir-140
E2F1→hsa-mir-140
E2F4→hsa-mir-140
E2F6→hsa-mir-140
EBF→hsa-mir-140
ELF1→hsa-mir-140
ERG→hsa-mir-140
ERbeta→hsa-mir-140
ETS1→hsa-mir-140
FOSL2→hsa-mir-140
Fos→hsa-mir-140
GABP→hsa-mir-140
GATA6→hsa-mir-140
HA-E2F1→hsa-mir-140
HEY1→hsa-mir-140
HNF4A→hsa-mir-140
Ini1→hsa-mir-140
Jun→hsa-mir-140
JunD→hsa-mir-140
Max→hsa-mir-140
Myc→hsa-mir-140
NF-E2→hsa-mir-140
NFKB→hsa-mir-140
NRSF→hsa-mir-140
PAX5-C20→hsa-mir-140
PAX5-N19→hsa-mir-140
POU2F2→hsa-mir-140
PU.1→hsa-mir-140
SREBP1→hsa-mir-140
STAT1→hsa-mir-140
Sin3Ak-20→hsa-mir-140
TAF1→hsa-mir-140
TCF12→hsa-mir-140
TCF7L2→hsa-mir-140
TFIIIC-110→hsa-mir-140
TR4→hsa-mir-140
USF-1→hsa-mir-140
c-Fos→hsa-mir-140
c-Myc→hsa-mir-140
p300→hsa-mir-140
AP-2alpha→hsa-mir-141
AP-2gamma→hsa-mir-141
AR→hsa-mir-141
BAF155→hsa-mir-141
BAF170→hsa-mir-141
BATF→hsa-mir-141
BCL11A→hsa-mir-141
BCL3→hsa-mir-141
Brg1→hsa-mir-141
CDX2→hsa-mir-141
CEBPA→hsa-mir-141
CEBPB→hsa-mir-141
CTCF→hsa-mir-141
E2F4→hsa-mir-141
E2F6→hsa-mir-141
EBF→hsa-mir-141
ERG→hsa-mir-141
Egr-1→hsa-mir-141
FOSL2→hsa-mir-141
GABP→hsa-mir-141
GATA-1→hsa-mir-141
GATA-2→hsa-mir-141
GATA1→hsa-mir-141
GATA2→hsa-mir-141
HA-E2F1→hsa-mir-141
HEY1→hsa-mir-141
HNF4A→hsa-mir-141
IRF4→hsa-mir-141
Ini1→hsa-mir-141
Jun→hsa-mir-141
JunD→hsa-mir-141
MED12→hsa-mir-141
Max→hsa-mir-141
Myc→hsa-mir-141
NANOG→hsa-mir-141
NF-E2→hsa-mir-141
NFKB→hsa-mir-141
Nrf1→hsa-mir-141
PAX5-C20→hsa-mir-141
PAX5-N19→hsa-mir-141
POU2F2→hsa-mir-141
PU.1→hsa-mir-141
Pbx3→hsa-mir-141
RPC155→hsa-mir-141
Rad21→hsa-mir-141
SMAD2/3→hsa-mir-141
SP1→hsa-mir-141
SPI1→hsa-mir-141
STAT1→hsa-mir-141
Sin3Ak-20→hsa-mir-141
TAF1→hsa-mir-141
TCF12→hsa-mir-141
TCF7L2→hsa-mir-141
TFIIIC-110→hsa-mir-141
YY1→hsa-mir-141
ZNF263→hsa-mir-141
c-Fos→hsa-mir-141
c-Jun→hsa-mir-141
c-Myc→hsa-mir-141
p300→hsa-mir-141
BATF→hsa-mir-144
Brg1→hsa-mir-144
CDX2→hsa-mir-144
E2F4→hsa-mir-144
E2F6→hsa-mir-144
GABP→hsa-mir-144
GATA-1→hsa-mir-144
GATA-2→hsa-mir-144
GATA1→hsa-mir-144
GATA2→hsa-mir-144
GATA6→hsa-mir-144
GTF2B→hsa-mir-144
HEY1→hsa-mir-144
HNF4A→hsa-mir-144
Ini1→hsa-mir-144
Jun→hsa-mir-144
Myc→hsa-mir-144
NF-YB→hsa-mir-144
POU2F2→hsa-mir-144
PU.1→hsa-mir-144
SIRT6→hsa-mir-144
STAT2→hsa-mir-144
TAF1→hsa-mir-144
TCF7L2→hsa-mir-144
c-Jun→hsa-mir-144
c-Myc→hsa-mir-144
BAF155→hsa-mir-146a
BAF170→hsa-mir-146a
BATF→hsa-mir-146a
BCL11A→hsa-mir-146a
BCL3→hsa-mir-146a
BHLHE40→hsa-mir-146a
Brg1→hsa-mir-146a
CBP→hsa-mir-146a
CEBPB→hsa-mir-146a
EBF→hsa-mir-146a
ETS1→hsa-mir-146a
GATA6→hsa-mir-146a
HEY1→hsa-mir-146a
HNF4A→hsa-mir-146a
HSF1→hsa-mir-146a
IRF4→hsa-mir-146a
JunD→hsa-mir-146a
Max→hsa-mir-146a
NFKB→hsa-mir-146a
Nrf1→hsa-mir-146a
PAX5-C20→hsa-mir-146a
PAX5-N19→hsa-mir-146a
POU2F2→hsa-mir-146a
PU.1→hsa-mir-146a
Pbx3→hsa-mir-146a
RXRA→hsa-mir-146a
SP1→hsa-mir-146a
SREBP2→hsa-mir-146a
STAT1→hsa-mir-146a
Sin3Ak-20→hsa-mir-146a
TAF1→hsa-mir-146a
TCF12→hsa-mir-146a
USF-1→hsa-mir-146a
c-Fos→hsa-mir-146a
c-Jun→hsa-mir-146a
p300→hsa-mir-146a
4-Oct→hsa-mir-146b
AP-2gamma→hsa-mir-146b
AR→hsa-mir-146b
BAF155→hsa-mir-146b
BAF170→hsa-mir-146b
BATF→hsa-mir-146b
Brg1→hsa-mir-146b
CBP→hsa-mir-146b
CDX2→hsa-mir-146b
CEBPA→hsa-mir-146b
CEBPB→hsa-mir-146b
E2F4→hsa-mir-146b
E2F6→hsa-mir-146b
EBF→hsa-mir-146b
ELF1→hsa-mir-146b
ERG→hsa-mir-146b
ETS1→hsa-mir-146b
FOSL2→hsa-mir-146b
GABP→hsa-mir-146b
GTF2B→hsa-mir-146b
HA-E2F1→hsa-mir-146b
HEY1→hsa-mir-146b
HNF4A→hsa-mir-146b
HSF1→hsa-mir-146b
IRF4→hsa-mir-146b
Ini1→hsa-mir-146b
Jun→hsa-mir-146b
JunD→hsa-mir-146b
Max→hsa-mir-146b
Myc→hsa-mir-146b
NANOG→hsa-mir-146b
NELFe→hsa-mir-146b
NFKB→hsa-mir-146b
NRSF→hsa-mir-146b
PAX5-C20→hsa-mir-146b
PAX5-N19→hsa-mir-146b
POU2F2→hsa-mir-146b
PU.1→hsa-mir-146b
RXRA→hsa-mir-146b
SIX5→hsa-mir-146b
SMAD2/3→hsa-mir-146b
SP1→hsa-mir-146b
SPI1→hsa-mir-146b
STAT1→hsa-mir-146b
STAT2→hsa-mir-146b
Sin3Ak-20→hsa-mir-146b
TAF1→hsa-mir-146b
TCF12→hsa-mir-146b
TCF7L2→hsa-mir-146b
USF-1→hsa-mir-146b
YY1→hsa-mir-146b
ZBTB33→hsa-mir-146b
ZNF263→hsa-mir-146b
ZNF711→hsa-mir-146b
c-Jun→hsa-mir-146b
c-Myc→hsa-mir-146b
p300→hsa-mir-146b
BHLHE40→hsa-mir-148a
CBP→hsa-mir-148a
CDX2→hsa-mir-148a
CEBPB→hsa-mir-148a
E2F4→hsa-mir-148a
E2F6→hsa-mir-148a
EBF→hsa-mir-148a
ERG→hsa-mir-148a
ETS1→hsa-mir-148a
FOSL2→hsa-mir-148a
Fos→hsa-mir-148a
GATA6→hsa-mir-148a
HA-E2F1→hsa-mir-148a
HEY1→hsa-mir-148a
HNF4A→hsa-mir-148a
HSF1→hsa-mir-148a
Ini1→hsa-mir-148a
Jun→hsa-mir-148a
JunD→hsa-mir-148a
Max→hsa-mir-148a
Myc→hsa-mir-148a
NANOG→hsa-mir-148a
NF-YA→hsa-mir-148a
NF-YB→hsa-mir-148a
NFKB→hsa-mir-148a
NRSF→hsa-mir-148a
PAX5-C20→hsa-mir-148a
PAX5-N19→hsa-mir-148a
POU2F2→hsa-mir-148a
RXRA→hsa-mir-148a
SETDB1→hsa-mir-148a
SMAD2/3→hsa-mir-148a
SP1→hsa-mir-148a
SPDEF→hsa-mir-148a
SREBP1→hsa-mir-148a
Sin3Ak-20→hsa-mir-148a
TAF1→hsa-mir-148a
TCF12→hsa-mir-148a
TCF7L2→hsa-mir-148a
TR4→hsa-mir-148a
USF-1→hsa-mir-148a
YY1→hsa-mir-148a
ZBTB33→hsa-mir-148a
c-Fos→hsa-mir-148a
c-Myc→hsa-mir-148a
p300→hsa-mir-148a
AP-2alpha→hsa-mir-149
AP-2gamma→hsa-mir-149
BAF155→hsa-mir-149
BAF170→hsa-mir-149
Brg1→hsa-mir-149
CDX2→hsa-mir-149
E2F1→hsa-mir-149
E2F4→hsa-mir-149
E2F6→hsa-mir-149
ERG→hsa-mir-149
ERalpha→hsa-mir-149
GABP→hsa-mir-149
GR→hsa-mir-149
HA-E2F1→hsa-mir-149
HNF4A→hsa-mir-149
Ini1→hsa-mir-149
Jun→hsa-mir-149
JunD→hsa-mir-149
MED12→hsa-mir-149
Max→hsa-mir-149
NANOG→hsa-mir-149
NF-YA→hsa-mir-149
NF-YB→hsa-mir-149
NFKB→hsa-mir-149
PPARg→hsa-mir-149
SMAD2/3→hsa-mir-149
SP1→hsa-mir-149
SREBP1→hsa-mir-149
STAT1→hsa-mir-149
TAF1→hsa-mir-149
TCF7L2→hsa-mir-149
c-Fos→hsa-mir-149
c-Jun→hsa-mir-149
c-Myc→hsa-mir-149
p63→hsa-mir-149
p68→hsa-mir-149
BCL11A→hsa-mir-150
BCL3→hsa-mir-150
CBP→hsa-mir-150
CDX2→hsa-mir-150
CEBPA→hsa-mir-150
CEBPB→hsa-mir-150
CTCF→hsa-mir-150
EBF→hsa-mir-150
ETS1→hsa-mir-150
FOSL2→hsa-mir-150
HEY1→hsa-mir-150
HNF4A→hsa-mir-150
NFKB→hsa-mir-150
PAX5-N19→hsa-mir-150
POU2F2→hsa-mir-150
PU.1→hsa-mir-150
Pbx3→hsa-mir-150
Rad21→hsa-mir-150
SMAD2/3→hsa-mir-150
TAF1→hsa-mir-150
TCF12→hsa-mir-150
TFIIIC-110→hsa-mir-150
c-Myc→hsa-mir-150
p300→hsa-mir-150
p68→hsa-mir-150
AP-2alpha→hsa-mir-151
AP-2gamma→hsa-mir-151
BAF155→hsa-mir-151
BAF170→hsa-mir-151
BATF→hsa-mir-151
BCL11A→hsa-mir-151
Brg1→hsa-mir-151
CDX2→hsa-mir-151
CEBPA→hsa-mir-151
CEBPB→hsa-mir-151
CTCF→hsa-mir-151
E2F1→hsa-mir-151
E2F4→hsa-mir-151
E2F6→hsa-mir-151
EBF→hsa-mir-151
ERG→hsa-mir-151
ERalpha→hsa-mir-151
ETS1→hsa-mir-151
Egr-1→hsa-mir-151
FLI1→hsa-mir-151
GR→hsa-mir-151
HA-E2F1→hsa-mir-151
HEY1→hsa-mir-151
HNF4A→hsa-mir-151
IRF4→hsa-mir-151
Ini1→hsa-mir-151
Jun→hsa-mir-151
JunD→hsa-mir-151
MED12→hsa-mir-151
Max→hsa-mir-151
Myc→hsa-mir-151
NANOG→hsa-mir-151
NFKB→hsa-mir-151
Nrf1→hsa-mir-151
PAX5-C20→hsa-mir-151
PAX5-N19→hsa-mir-151
POU2F2→hsa-mir-151
PU.1→hsa-mir-151
Pbx3→hsa-mir-151
RUNX→hsa-mir-151
RXRA→hsa-mir-151
SMAD3→hsa-mir-151
STAT1→hsa-mir-151
STAT2→hsa-mir-151
Sin3Ak-20→hsa-mir-151
TAF1→hsa-mir-151
TCF12→hsa-mir-151
TCF7L2→hsa-mir-151
TFIIIC-110→hsa-mir-151
USF-1→hsa-mir-151
ZNF263→hsa-mir-151
c-Jun→hsa-mir-151
c-Myc→hsa-mir-151
p300→hsa-mir-151
p68→hsa-mir-151
CDX2→hsa-mir-152
CTCF→hsa-mir-152
EBF→hsa-mir-152
GATA6→hsa-mir-152
HA-E2F1→hsa-mir-152
NFKB→hsa-mir-152
PU.1→hsa-mir-152
RPC155→hsa-mir-152
Rad21→hsa-mir-152
SUZ12→hsa-mir-152
Sin3Ak-20→hsa-mir-152
TAF1→hsa-mir-152
TCF12→hsa-mir-152
ZNF263→hsa-mir-152
BATF→hsa-mir-155
BCL11A→hsa-mir-155
BCL3→hsa-mir-155
CDX2→hsa-mir-155
E2F4→hsa-mir-155
EBF→hsa-mir-155
FOSL2→hsa-mir-155
GATA6→hsa-mir-155
HA-E2F1→hsa-mir-155
HNF4A→hsa-mir-155
IRF4→hsa-mir-155
JunD→hsa-mir-155
Max→hsa-mir-155
NANOG→hsa-mir-155
NFKB→hsa-mir-155
PAX5-C20→hsa-mir-155
PAX5-N19→hsa-mir-155
POU2F2→hsa-mir-155
PU.1→hsa-mir-155
Pbx3→hsa-mir-155
Rad21→hsa-mir-155
SP1→hsa-mir-155
SPI1→hsa-mir-155
STAT1→hsa-mir-155
TAF1→hsa-mir-155
TCF12→hsa-mir-155
c-Jun→hsa-mir-155
p300→hsa-mir-155
BAF155→hsa-mir-15b
BAF170→hsa-mir-15b
Brg1→hsa-mir-15b
CBP→hsa-mir-15b
CDX2→hsa-mir-15b
E2F1→hsa-mir-15b
E2F4→hsa-mir-15b
ELF1→hsa-mir-15b
ERG→hsa-mir-15b
ETS1→hsa-mir-15b
GATA-2→hsa-mir-15b
GATA2→hsa-mir-15b
GATA6→hsa-mir-15b
GRp20→hsa-mir-15b
GTF2B→hsa-mir-15b
HA-E2F1→hsa-mir-15b
HEY1→hsa-mir-15b
HNF4A→hsa-mir-15b
Ini1→hsa-mir-15b
Jun→hsa-mir-15b
JunD→hsa-mir-15b
Myc→hsa-mir-15b
NFKB→hsa-mir-15b
Nrf1→hsa-mir-15b
PAX5-C20→hsa-mir-15b
PAX5-N19→hsa-mir-15b
POU2F2→hsa-mir-15b
PU.1→hsa-mir-15b
SP1→hsa-mir-15b
STAT1→hsa-mir-15b
STAT2→hsa-mir-15b
Sin3Ak-20→hsa-mir-15b
TAF1→hsa-mir-15b
TCF7L2→hsa-mir-15b
YY1→hsa-mir-15b
ZBTB33→hsa-mir-15b
c-Jun→hsa-mir-15b
c-Myc→hsa-mir-15b
p300→hsa-mir-15b
AP-2alpha→hsa-mir-16
AP-2gamma→hsa-mir-16
BAF155→hsa-mir-16
BAF170→hsa-mir-16
BATF→hsa-mir-16
BCL11A→hsa-mir-16
BHLHE40→hsa-mir-16
Brg1→hsa-mir-16
CBP→hsa-mir-16
CDX2→hsa-mir-16
CEBPA→hsa-mir-16
CEBPB→hsa-mir-16
E2F1→hsa-mir-16
E2F4→hsa-mir-16
E2F6→hsa-mir-16
EBF→hsa-mir-16
ELF1→hsa-mir-16
ERG→hsa-mir-16
ETS1→hsa-mir-16
FOSL2→hsa-mir-16
FOXA2→hsa-mir-16
Fos→hsa-mir-16
FoxA1→hsa-mir-16
GABP→hsa-mir-16
GATA-2→hsa-mir-16
GATA2→hsa-mir-16
GATA6→hsa-mir-16
GRp20→hsa-mir-16
GTF2B→hsa-mir-16
HA-E2F1→hsa-mir-16
HEY1→hsa-mir-16
HNF4A→hsa-mir-16
IRF4→hsa-mir-16
Ini1→hsa-mir-16
Jun→hsa-mir-16
JunD→hsa-mir-16
MED12→hsa-mir-16
Max→hsa-mir-16
Myc→hsa-mir-16
NANOG→hsa-mir-16
NF-YA→hsa-mir-16
NF-YB→hsa-mir-16
NFKB→hsa-mir-16
NRSF→hsa-mir-16
Nrf1→hsa-mir-16
PAX5-C20→hsa-mir-16
PAX5-N19→hsa-mir-16
POU2F2→hsa-mir-16
PU.1→hsa-mir-16
RXRA→hsa-mir-16
SETDB1→hsa-mir-16
SMAD2/3→hsa-mir-16
SP1→hsa-mir-16
SPI1→hsa-mir-16
STAT1→hsa-mir-16
STAT2→hsa-mir-16
SUZ12→hsa-mir-16
Sin3Ak-20→hsa-mir-16
TAF1→hsa-mir-16
TCF12→hsa-mir-16
TCF7L2→hsa-mir-16
USF-1→hsa-mir-16
YY1→hsa-mir-16
ZBTB33→hsa-mir-16
ZNF263→hsa-mir-16
c-Fos→hsa-mir-16
c-Jun→hsa-mir-16
c-Myc→hsa-mir-16
p300→hsa-mir-16
p68→hsa-mir-16
AP-2alpha→hsa-mir-17
AP-2gamma→hsa-mir-17
BAF155→hsa-mir-17
BAF170→hsa-mir-17
BATF→hsa-mir-17
BCL11A→hsa-mir-17
BDP1→hsa-mir-17
Brg1→hsa-mir-17
CDX2→hsa-mir-17
CEBPB→hsa-mir-17
E2F1→hsa-mir-17
E2F4→hsa-mir-17
E2F6→hsa-mir-17
EBF→hsa-mir-17
ERG→hsa-mir-17
Egr-1→hsa-mir-17
FOSL2→hsa-mir-17
Fos→hsa-mir-17
FoxA1→hsa-mir-17
GATA-1→hsa-mir-17
GATA1→hsa-mir-17
GTF2B→hsa-mir-17
HA-E2F1→hsa-mir-17
HEY1→hsa-mir-17
HNF4A→hsa-mir-17
IRF4→hsa-mir-17
Ini1→hsa-mir-17
Jun→hsa-mir-17
JunD→hsa-mir-17
Max→hsa-mir-17
Myc→hsa-mir-17
NANOG→hsa-mir-17
NELFe→hsa-mir-17
NF-YA→hsa-mir-17
NF-YB→hsa-mir-17
NFKB→hsa-mir-17
PAX5-C20→hsa-mir-17
PAX5-N19→hsa-mir-17
POU2F2→hsa-mir-17
PU.1→hsa-mir-17
Pbx3→hsa-mir-17
SETDB1→hsa-mir-17
SIX5→hsa-mir-17
SMAD2/3→hsa-mir-17
SP1→hsa-mir-17
STAT1→hsa-mir-17
STAT2→hsa-mir-17
Sin3Ak-20→hsa-mir-17
TAF1→hsa-mir-17
TCF12→hsa-mir-17
TCF7L2→hsa-mir-17
USF-1→hsa-mir-17
YY1→hsa-mir-17
ZNF263→hsa-mir-17
c-Fos→hsa-mir-17
c-Jun→hsa-mir-17
c-Myc→hsa-mir-17
p300→hsa-mir-17
p68→hsa-mir-17
4-Oct→hsa-mir-182
AP-2alpha→hsa-mir-182
AP-2gamma→hsa-mir-182
BAF155→hsa-mir-182
CDX2→hsa-mir-182
E2F1→hsa-mir-182
E2F4→hsa-mir-182
E2F6→hsa-mir-182
EBF→hsa-mir-182
ERG→hsa-mir-182
ERalpha→hsa-mir-182
ETS1→hsa-mir-182
FOSL2→hsa-mir-182
HA-E2F1→hsa-mir-182
HEY1→hsa-mir-182
HNF4A→hsa-mir-182
Ini1→hsa-mir-182
Max→hsa-mir-182
Myc→hsa-mir-182
NANOG→hsa-mir-182
SETDB1→hsa-mir-182
SMAD2/3→hsa-mir-182
SMAD3→hsa-mir-182
STAT1→hsa-mir-182
SUZ12→hsa-mir-182
TAF1→hsa-mir-182
TCF7L2→hsa-mir-182
ZNF263→hsa-mir-182
c-Myc→hsa-mir-182
BAF155→hsa-mir-186
BAF170→hsa-mir-186
BATF→hsa-mir-186
BRF1→hsa-mir-186
CBP→hsa-mir-186
CDX2→hsa-mir-186
CEBPA→hsa-mir-186
CEBPB→hsa-mir-186
CTCF→hsa-mir-186
E2F4→hsa-mir-186
ELF1→hsa-mir-186
ERG→hsa-mir-186
ETS1→hsa-mir-186
GABP→hsa-mir-186
GTF2B→hsa-mir-186
HA-E2F1→hsa-mir-186
HEY1→hsa-mir-186
HNF4A→hsa-mir-186
Ini1→hsa-mir-186
Jun→hsa-mir-186
JunD→hsa-mir-186
Max→hsa-mir-186
Myc→hsa-mir-186
NANOG→hsa-mir-186
NFKB→hsa-mir-186
Nrf1→hsa-mir-186
POU2F2→hsa-mir-186
PU.1→hsa-mir-186
SP1→hsa-mir-186
SPI1→hsa-mir-186
SREBP1→hsa-mir-186
SRF→hsa-mir-186
STAT1→hsa-mir-186
STAT2→hsa-mir-186
Sin3Ak-20→hsa-mir-186
TAF1→hsa-mir-186
TCF12→hsa-mir-186
TCF7L2→hsa-mir-186
TFIIIC-110→hsa-mir-186
TR4→hsa-mir-186
USF-1→hsa-mir-186
YY1→hsa-mir-186
c-Jun→hsa-mir-186
c-Myc→hsa-mir-186
p300→hsa-mir-186
BAF155→hsa-mir-188
BAF170→hsa-mir-188
Brg1→hsa-mir-188
CDX2→hsa-mir-188
CEBPB→hsa-mir-188
CTCF→hsa-mir-188
E2F1→hsa-mir-188
E2F4→hsa-mir-188
E2F6→hsa-mir-188
GATA-1→hsa-mir-188
GATA-2→hsa-mir-188
GATA1→hsa-mir-188
GATA2→hsa-mir-188
HA-E2F1→hsa-mir-188
HEY1→hsa-mir-188
Ini1→hsa-mir-188
Jun→hsa-mir-188
Max→hsa-mir-188
NANOG→hsa-mir-188
NFKB→hsa-mir-188
Nrf1→hsa-mir-188
Rad21→hsa-mir-188
TAF1→hsa-mir-188
TCF12→hsa-mir-188
TCF7L2→hsa-mir-188
USF-1→hsa-mir-188
YY1→hsa-mir-188
ZNF263→hsa-mir-188
c-Myc→hsa-mir-188
AP-2alpha→hsa-mir-191
AP-2gamma→hsa-mir-191
BAF155→hsa-mir-191
BAF170→hsa-mir-191
BCL3→hsa-mir-191
Brg1→hsa-mir-191
CBP→hsa-mir-191
CDX2→hsa-mir-191
E2F4→hsa-mir-191
E2F6→hsa-mir-191
EBF→hsa-mir-191
ERG→hsa-mir-191
FOSL2→hsa-mir-191
GABP→hsa-mir-191
HA-E2F1→hsa-mir-191
HEY1→hsa-mir-191
HNF4A→hsa-mir-191
IRF4→hsa-mir-191
Ini1→hsa-mir-191
Jun→hsa-mir-191
JunD→hsa-mir-191
Max→hsa-mir-191
Myc→hsa-mir-191
NELFe→hsa-mir-191
NFKB→hsa-mir-191
NRSF→hsa-mir-191
PAX5-C20→hsa-mir-191
PAX5-N19→hsa-mir-191
POU2F2→hsa-mir-191
PU.1→hsa-mir-191
Pbx3→hsa-mir-191
SP1→hsa-mir-191
SREBP1→hsa-mir-191
STAT1→hsa-mir-191
Sin3Ak-20→hsa-mir-191
TAF1→hsa-mir-191
TCF12→hsa-mir-191
TCF7L2→hsa-mir-191
ZBTB33→hsa-mir-191
c-Jun→hsa-mir-191
c-Myc→hsa-mir-191
p300→hsa-mir-191
p68→hsa-mir-191
AR→hsa-mir-192
BAF155→hsa-mir-192
CDX2→hsa-mir-192
CTCF→hsa-mir-192
E2F4→hsa-mir-192
EBF→hsa-mir-192
ERG→hsa-mir-192
ERRA→hsa-mir-192
FOSL2→hsa-mir-192
GR→hsa-mir-192
HEY1→hsa-mir-192
HNF4A→hsa-mir-192
IRF4→hsa-mir-192
Ini1→hsa-mir-192
Jun→hsa-mir-192
JunD→hsa-mir-192
NFKB→hsa-mir-192
NRSF→hsa-mir-192
PAX5-C20→hsa-mir-192
POU2F2→hsa-mir-192
PU.1→hsa-mir-192
RXRA→hsa-mir-192
Rad21→hsa-mir-192
Sin3Ak-20→hsa-mir-192
TAF1→hsa-mir-192
TR4→hsa-mir-192
ZNF263→hsa-mir-192
p300→hsa-mir-192
p68→hsa-mir-192
AP-2alpha→hsa-mir-193b
AR→hsa-mir-193b
BAF155→hsa-mir-193b
BAF170→hsa-mir-193b
BCL11A→hsa-mir-193b
BHLHE40→hsa-mir-193b
Brg1→hsa-mir-193b
CDX2→hsa-mir-193b
CEBPA→hsa-mir-193b
CTCF→hsa-mir-193b
E2F1→hsa-mir-193b
E2F4→hsa-mir-193b
E2F6→hsa-mir-193b
EBF→hsa-mir-193b
ERalpha→hsa-mir-193b
FOSL2→hsa-mir-193b
FOXH1→hsa-mir-193b
GATA6→hsa-mir-193b
GR→hsa-mir-193b
HA-E2F1→hsa-mir-193b
HEY1→hsa-mir-193b
HNF4A→hsa-mir-193b
IRF4→hsa-mir-193b
Ini1→hsa-mir-193b
Jun→hsa-mir-193b
JunD→hsa-mir-193b
Max→hsa-mir-193b
Myc→hsa-mir-193b
NANOG→hsa-mir-193b
NFKB→hsa-mir-193b
PAX5-C20→hsa-mir-193b
PAX5-N19→hsa-mir-193b
POU2F2→hsa-mir-193b
RPC155→hsa-mir-193b
Rad21→hsa-mir-193b
SMAD2/3→hsa-mir-193b
SMAD4→hsa-mir-193b
STAT1→hsa-mir-193b
SUZ12→hsa-mir-193b
Sin3Ak-20→hsa-mir-193b
TAF1→hsa-mir-193b
TCF12→hsa-mir-193b
TCF7L2→hsa-mir-193b
USF-1→hsa-mir-193b
ZNF263→hsa-mir-193b
c-Myc→hsa-mir-193b
p300→hsa-mir-193b
ERalpha→hsa-mir-195
TAF1→hsa-mir-195
AP-2alpha→hsa-mir-19a
AP-2gamma→hsa-mir-19a
BAF155→hsa-mir-19a
BAF170→hsa-mir-19a
BATF→hsa-mir-19a
BCL11A→hsa-mir-19a
BDP1→hsa-mir-19a
Brg1→hsa-mir-19a
CDX2→hsa-mir-19a
CEBPB→hsa-mir-19a
E2F1→hsa-mir-19a
E2F4→hsa-mir-19a
E2F6→hsa-mir-19a
EBF→hsa-mir-19a
ERG→hsa-mir-19a
Egr-1→hsa-mir-19a
FOSL2→hsa-mir-19a
Fos→hsa-mir-19a
FoxA1→hsa-mir-19a
GATA-1→hsa-mir-19a
GATA1→hsa-mir-19a
GTF2B→hsa-mir-19a
HA-E2F1→hsa-mir-19a
HEY1→hsa-mir-19a
HNF4A→hsa-mir-19a
IRF4→hsa-mir-19a
Ini1→hsa-mir-19a
Jun→hsa-mir-19a
JunD→hsa-mir-19a
Max→hsa-mir-19a
Myc→hsa-mir-19a
NANOG→hsa-mir-19a
NELFe→hsa-mir-19a
NF-YA→hsa-mir-19a
NF-YB→hsa-mir-19a
NFKB→hsa-mir-19a
PAX5-C20→hsa-mir-19a
PAX5-N19→hsa-mir-19a
POU2F2→hsa-mir-19a
PU.1→hsa-mir-19a
Pbx3→hsa-mir-19a
SETDB1→hsa-mir-19a
SIX5→hsa-mir-19a
SMAD2/3→hsa-mir-19a
SP1→hsa-mir-19a
STAT1→hsa-mir-19a
STAT2→hsa-mir-19a
Sin3Ak-20→hsa-mir-19a
TAF1→hsa-mir-19a
TCF12→hsa-mir-19a
TCF7L2→hsa-mir-19a
USF-1→hsa-mir-19a
YY1→hsa-mir-19a
ZNF263→hsa-mir-19a
c-Fos→hsa-mir-19a
c-Jun→hsa-mir-19a
c-Myc→hsa-mir-19a
p300→hsa-mir-19a
p68→hsa-mir-19a
AP-2alpha→hsa-mir-19b
AP-2gamma→hsa-mir-19b
BAF155→hsa-mir-19b
BAF170→hsa-mir-19b
BATF→hsa-mir-19b
BCL11A→hsa-mir-19b
BDP1→hsa-mir-19b
Brg1→hsa-mir-19b
CDX2→hsa-mir-19b
CEBPB→hsa-mir-19b
E2F1→hsa-mir-19b
E2F4→hsa-mir-19b
E2F6→hsa-mir-19b
EBF→hsa-mir-19b
ERG→hsa-mir-19b
Egr-1→hsa-mir-19b
FOSL2→hsa-mir-19b
Fos→hsa-mir-19b
FoxA1→hsa-mir-19b
GATA-1→hsa-mir-19b
GATA1→hsa-mir-19b
GTF2B→hsa-mir-19b
HA-E2F1→hsa-mir-19b
HEY1→hsa-mir-19b
HNF4A→hsa-mir-19b
IRF4→hsa-mir-19b
Ini1→hsa-mir-19b
Jun→hsa-mir-19b
JunD→hsa-mir-19b
Max→hsa-mir-19b
Myc→hsa-mir-19b
NANOG→hsa-mir-19b
NELFe→hsa-mir-19b
NF-YA→hsa-mir-19b
NF-YB→hsa-mir-19b
NFKB→hsa-mir-19b
PAX5-C20→hsa-mir-19b
PAX5-N19→hsa-mir-19b
POU2F2→hsa-mir-19b
PU.1→hsa-mir-19b
Pbx3→hsa-mir-19b
SETDB1→hsa-mir-19b
SIX5→hsa-mir-19b
SMAD2/3→hsa-mir-19b
SMAD3→hsa-mir-19b
SP1→hsa-mir-19b
STAT1→hsa-mir-19b
STAT2→hsa-mir-19b
Sin3Ak-20→hsa-mir-19b
TAF1→hsa-mir-19b
TCF12→hsa-mir-19b
TCF7L2→hsa-mir-19b
USF-1→hsa-mir-19b
YY1→hsa-mir-19b
ZNF263→hsa-mir-19b
c-Fos→hsa-mir-19b
c-Jun→hsa-mir-19b
c-Myc→hsa-mir-19b
p300→hsa-mir-19b
p68→hsa-mir-19b
AR→hsa-mir-200a
CDX2→hsa-mir-200a
EBF→hsa-mir-200a
ERG→hsa-mir-200a
FOSL2→hsa-mir-200a
HA-E2F1→hsa-mir-200a
HEY1→hsa-mir-200a
HNF4A→hsa-mir-200a
JunD→hsa-mir-200a
MED12→hsa-mir-200a
USF-1→hsa-mir-200a
p63→hsa-mir-200a
AR→hsa-mir-200b
CDX2→hsa-mir-200b
EBF→hsa-mir-200b
ERG→hsa-mir-200b
FOSL2→hsa-mir-200b
HA-E2F1→hsa-mir-200b
HEY1→hsa-mir-200b
HNF4A→hsa-mir-200b
JunD→hsa-mir-200b
MED12→hsa-mir-200b
USF-1→hsa-mir-200b
p63→hsa-mir-200b
AP-2alpha→hsa-mir-200c
AP-2gamma→hsa-mir-200c
AR→hsa-mir-200c
BAF155→hsa-mir-200c
BAF170→hsa-mir-200c
BATF→hsa-mir-200c
BCL11A→hsa-mir-200c
BCL3→hsa-mir-200c
Brg1→hsa-mir-200c
CDX2→hsa-mir-200c
CEBPA→hsa-mir-200c
CEBPB→hsa-mir-200c
CTCF→hsa-mir-200c
E2F4→hsa-mir-200c
E2F6→hsa-mir-200c
EBF→hsa-mir-200c
ERG→hsa-mir-200c
Egr-1→hsa-mir-200c
FOSL2→hsa-mir-200c
GABP→hsa-mir-200c
GATA-1→hsa-mir-200c
GATA-2→hsa-mir-200c
GATA1→hsa-mir-200c
GATA2→hsa-mir-200c
HA-E2F1→hsa-mir-200c
HEY1→hsa-mir-200c
HNF4A→hsa-mir-200c
IRF4→hsa-mir-200c
Ini1→hsa-mir-200c
Jun→hsa-mir-200c
JunD→hsa-mir-200c
MED12→hsa-mir-200c
Max→hsa-mir-200c
Myc→hsa-mir-200c
NANOG→hsa-mir-200c
NF-E2→hsa-mir-200c
NFKB→hsa-mir-200c
Nrf1→hsa-mir-200c
PAX5-C20→hsa-mir-200c
PAX5-N19→hsa-mir-200c
POU2F2→hsa-mir-200c
PU.1→hsa-mir-200c
Pbx3→hsa-mir-200c
RPC155→hsa-mir-200c
Rad21→hsa-mir-200c
SMAD2/3→hsa-mir-200c
SP1→hsa-mir-200c
SPI1→hsa-mir-200c
STAT1→hsa-mir-200c
Sin3Ak-20→hsa-mir-200c
TAF1→hsa-mir-200c
TCF12→hsa-mir-200c
TCF7L2→hsa-mir-200c
TFIIIC-110→hsa-mir-200c
YY1→hsa-mir-200c
ZNF263→hsa-mir-200c
c-Fos→hsa-mir-200c
c-Jun→hsa-mir-200c
c-Myc→hsa-mir-200c
p300→hsa-mir-200c
CDX2→hsa-mir-203
CEBPB→hsa-mir-203
E2F1→hsa-mir-203
E2F4→hsa-mir-203
ERG→hsa-mir-203
ERbeta→hsa-mir-203
HA-E2F1→hsa-mir-203
HNF4A→hsa-mir-203
Ini1→hsa-mir-203
NANOG→hsa-mir-203
SUZ12→hsa-mir-203
TCF7L2→hsa-mir-203
p300→hsa-mir-203
p63→hsa-mir-203
CDX2→hsa-mir-205
GATA6→hsa-mir-205
HA-E2F1→hsa-mir-205
HNF4A→hsa-mir-205
NANOG→hsa-mir-205
PU.1→hsa-mir-205
AP-2alpha→hsa-mir-20a
AP-2gamma→hsa-mir-20a
BAF155→hsa-mir-20a
BAF170→hsa-mir-20a
BATF→hsa-mir-20a
BCL11A→hsa-mir-20a
BDP1→hsa-mir-20a
Brg1→hsa-mir-20a
CDX2→hsa-mir-20a
CEBPB→hsa-mir-20a
E2F1→hsa-mir-20a
E2F4→hsa-mir-20a
E2F6→hsa-mir-20a
EBF→hsa-mir-20a
ERG→hsa-mir-20a
Egr-1→hsa-mir-20a
FOSL2→hsa-mir-20a
Fos→hsa-mir-20a
FoxA1→hsa-mir-20a
GATA-1→hsa-mir-20a
GATA1→hsa-mir-20a
GTF2B→hsa-mir-20a
HA-E2F1→hsa-mir-20a
HEY1→hsa-mir-20a
HNF4A→hsa-mir-20a
IRF4→hsa-mir-20a
Ini1→hsa-mir-20a
Jun→hsa-mir-20a
JunD→hsa-mir-20a
Max→hsa-mir-20a
Myc→hsa-mir-20a
NANOG→hsa-mir-20a
NELFe→hsa-mir-20a
NF-YA→hsa-mir-20a
NF-YB→hsa-mir-20a
NFKB→hsa-mir-20a
PAX5-C20→hsa-mir-20a
PAX5-N19→hsa-mir-20a
POU2F2→hsa-mir-20a
PU.1→hsa-mir-20a
Pbx3→hsa-mir-20a
SETDB1→hsa-mir-20a
SIX5→hsa-mir-20a
SMAD2/3→hsa-mir-20a
SP1→hsa-mir-20a
STAT1→hsa-mir-20a
STAT2→hsa-mir-20a
Sin3Ak-20→hsa-mir-20a
TAF1→hsa-mir-20a
TCF12→hsa-mir-20a
TCF7L2→hsa-mir-20a
USF-1→hsa-mir-20a
YY1→hsa-mir-20a
ZNF263→hsa-mir-20a
c-Fos→hsa-mir-20a
c-Jun→hsa-mir-20a
c-Myc→hsa-mir-20a
p300→hsa-mir-20a
p68→hsa-mir-20a
4-Oct→hsa-mir-21
AR→hsa-mir-21
BATF→hsa-mir-21
BCL11A→hsa-mir-21
BCL3→hsa-mir-21
BDP1→hsa-mir-21
BRF1→hsa-mir-21
BRF2→hsa-mir-21
Brg1→hsa-mir-21
CDX2→hsa-mir-21
CEBPA→hsa-mir-21
CEBPB→hsa-mir-21
EBF→hsa-mir-21
ER→hsa-mir-21
ERalpha→hsa-mir-21
ERbeta→hsa-mir-21
Egr-1→hsa-mir-21
FOSL2→hsa-mir-21
Fos→hsa-mir-21
GATA6→hsa-mir-21
GR→hsa-mir-21
GTF2B→hsa-mir-21
HA-E2F1→hsa-mir-21
HEY1→hsa-mir-21
HNF4A→hsa-mir-21
IRF4→hsa-mir-21
Ini1→hsa-mir-21
Jun→hsa-mir-21
JunD→hsa-mir-21
NANOG→hsa-mir-21
NFKB→hsa-mir-21
NRSF→hsa-mir-21
PAX5-C20→hsa-mir-21
PAX5-N19→hsa-mir-21
POU2F2→hsa-mir-21
PU.1→hsa-mir-21
Pbx3→hsa-mir-21
RXRA→hsa-mir-21
Rad21→hsa-mir-21
SIRT6→hsa-mir-21
SP1→hsa-mir-21
SRF→hsa-mir-21
STAT1→hsa-mir-21
STAT2→hsa-mir-21
Sin3Ak-20→hsa-mir-21
TAF1→hsa-mir-21
TCF12→hsa-mir-21
TCF7L2→hsa-mir-21
TFIIIC-110→hsa-mir-21
USF-1→hsa-mir-21
YY1→hsa-mir-21
c-Fos→hsa-mir-21
c-Jun→hsa-mir-21
p300→hsa-mir-21
AP-2gamma→hsa-mir-210
BAF155→hsa-mir-210
CBP→hsa-mir-210
CDX2→hsa-mir-210
CEBPB→hsa-mir-210
E2F1→hsa-mir-210
E2F4→hsa-mir-210
E2F6→hsa-mir-210
EBF→hsa-mir-210
ERG→hsa-mir-210
ERalpha→hsa-mir-210
ERbeta→hsa-mir-210
ETS1→hsa-mir-210
Egr-1→hsa-mir-210
FOSL2→hsa-mir-210
Fos→hsa-mir-210
GATA6→hsa-mir-210
GR→hsa-mir-210
HA-E2F1→hsa-mir-210
HEY1→hsa-mir-210
HNF4A→hsa-mir-210
Ini1→hsa-mir-210
Jun→hsa-mir-210
JunD→hsa-mir-210
MED12→hsa-mir-210
Max→hsa-mir-210
Myc→hsa-mir-210
NF-YA→hsa-mir-210
NF-YB→hsa-mir-210
NFKB→hsa-mir-210
NRSF→hsa-mir-210
PAX5-C20→hsa-mir-210
PAX5-N19→hsa-mir-210
POU2F2→hsa-mir-210
Pbx3→hsa-mir-210
SP1→hsa-mir-210
SREBP1→hsa-mir-210
STAT2→hsa-mir-210
Sin3Ak-20→hsa-mir-210
TAF1→hsa-mir-210
TCF12→hsa-mir-210
TCF7L2→hsa-mir-210
c-Fos→hsa-mir-210
c-Myc→hsa-mir-210
p300→hsa-mir-210
AR→hsa-mir-221
CDX2→hsa-mir-221
CTCF→hsa-mir-221
EWS_ERG→hsa-mir-221
GR→hsa-mir-221
NFKB→hsa-mir-221
Rad21→hsa-mir-221
TFIIIC-110→hsa-mir-221
ZZZ3→hsa-mir-221
p63→hsa-mir-221
AR→hsa-mir-222
CDX2→hsa-mir-222
CTCF→hsa-mir-222
EWS_ERG→hsa-mir-222
GR→hsa-mir-222
NFKB→hsa-mir-222
Rad21→hsa-mir-222
TFIIIC-110→hsa-mir-222
ZZZ3→hsa-mir-222
p63→hsa-mir-222
BATF→hsa-mir-223
BCL11A→hsa-mir-223
Brg1→hsa-mir-223
CBP→hsa-mir-223
EBF→hsa-mir-223
ETS1→hsa-mir-223
GATA-2→hsa-mir-223
GATA2→hsa-mir-223
GTF2B→hsa-mir-223
HEY1→hsa-mir-223
HNF4A→hsa-mir-223
Ini1→hsa-mir-223
Jun→hsa-mir-223
NF-YA→hsa-mir-223
NF-YB→hsa-mir-223
NFKB→hsa-mir-223
POU2F2→hsa-mir-223
PU.1→hsa-mir-223
Pbx3→hsa-mir-223
SP1→hsa-mir-223
SPI1→hsa-mir-223
STAT2→hsa-mir-223
TAF1→hsa-mir-223
c-Myc→hsa-mir-223
AP-2alpha→hsa-mir-224
AP-2gamma→hsa-mir-224
BAF155→hsa-mir-224
BAF170→hsa-mir-224
Brg1→hsa-mir-224
CDX2→hsa-mir-224
E2F1→hsa-mir-224
E2F4→hsa-mir-224
E2F6→hsa-mir-224
FOSL2→hsa-mir-224
HA-E2F1→hsa-mir-224
HEY1→hsa-mir-224
HNF4A→hsa-mir-224
Ini1→hsa-mir-224
Jun→hsa-mir-224
Max→hsa-mir-224
Myc→hsa-mir-224
NELFe→hsa-mir-224
NFKB→hsa-mir-224
PU.1→hsa-mir-224
SETDB1→hsa-mir-224
Sin3Ak-20→hsa-mir-224
TAF1→hsa-mir-224
TCF12→hsa-mir-224
ZNF263→hsa-mir-224
c-Myc→hsa-mir-224
p63→hsa-mir-224
AP-2alpha→hsa-mir-24
AP-2gamma→hsa-mir-24
ATF3→hsa-mir-24
BAF155→hsa-mir-24
BAF170→hsa-mir-24
BATF→hsa-mir-24
BCL11A→hsa-mir-24
BCL3→hsa-mir-24
BHLHE40→hsa-mir-24
Brg1→hsa-mir-24
CBP→hsa-mir-24
CDX2→hsa-mir-24
CEBPB→hsa-mir-24
E2F1→hsa-mir-24
E2F4→hsa-mir-24
E2F6→hsa-mir-24
EBF→hsa-mir-24
ELF1→hsa-mir-24
ER→hsa-mir-24
ERG→hsa-mir-24
ERalpha→hsa-mir-24
ERbeta→hsa-mir-24
ETS1→hsa-mir-24
FOSL2→hsa-mir-24
FOXP2→hsa-mir-24
Fos→hsa-mir-24
GABP→hsa-mir-24
GATA6→hsa-mir-24
GR→hsa-mir-24
GRp20→hsa-mir-24
GTF2B→hsa-mir-24
HA-E2F1→hsa-mir-24
HEY1→hsa-mir-24
HNF4A→hsa-mir-24
IRF4→hsa-mir-24
Ini1→hsa-mir-24
Jun→hsa-mir-24
JunD→hsa-mir-24
Max→hsa-mir-24
Myc→hsa-mir-24
NANOG→hsa-mir-24
NFKB→hsa-mir-24
NRSF→hsa-mir-24
Nrf1→hsa-mir-24
PAX5-C20→hsa-mir-24
PAX5-N19→hsa-mir-24
POU2F2→hsa-mir-24
PU.1→hsa-mir-24
Pbx3→hsa-mir-24
RARalpha→hsa-mir-24
SETDB1→hsa-mir-24
SMAD2/3→hsa-mir-24
SP1→hsa-mir-24
SPI1→hsa-mir-24
STAT1→hsa-mir-24
STAT2→hsa-mir-24
Sin3Ak-20→hsa-mir-24
TAF1→hsa-mir-24
TCF12→hsa-mir-24
TCF7L2→hsa-mir-24
TFIIIC-110→hsa-mir-24
TR4→hsa-mir-24
USF-1→hsa-mir-24
YY1→hsa-mir-24
ZNF263→hsa-mir-24
c-Fos→hsa-mir-24
c-Jun→hsa-mir-24
c-Myc→hsa-mir-24
p300→hsa-mir-24
p63→hsa-mir-24
p68→hsa-mir-24
4-Oct→hsa-mir-25
AP-2gamma→hsa-mir-25
AR→hsa-mir-25
ATF3→hsa-mir-25
BAF155→hsa-mir-25
BATF→hsa-mir-25
BCL11A→hsa-mir-25
BCL3→hsa-mir-25
Brg1→hsa-mir-25
CBP→hsa-mir-25
CDX2→hsa-mir-25
CEBPB→hsa-mir-25
E2F1→hsa-mir-25
E2F4→hsa-mir-25
E2F6→hsa-mir-25
EBF→hsa-mir-25
ELF1→hsa-mir-25
ERG→hsa-mir-25
ERalpha→hsa-mir-25
ETS1→hsa-mir-25
FOSL2→hsa-mir-25
FOXP2→hsa-mir-25
Fos→hsa-mir-25
FoxA1→hsa-mir-25
GABP→hsa-mir-25
GATA6→hsa-mir-25
GR→hsa-mir-25
GTF2B→hsa-mir-25
HA-E2F1→hsa-mir-25
HEY1→hsa-mir-25
HNF4A→hsa-mir-25
IRF4→hsa-mir-25
Ini1→hsa-mir-25
Jun→hsa-mir-25
JunD→hsa-mir-25
MED12→hsa-mir-25
Max→hsa-mir-25
Myc→hsa-mir-25
NF-E2→hsa-mir-25
NF-YA→hsa-mir-25
NF-YB→hsa-mir-25
NFKB→hsa-mir-25
NRSF→hsa-mir-25
PAX5-C20→hsa-mir-25
PAX5-N19→hsa-mir-25
POU2F2→hsa-mir-25
PU.1→hsa-mir-25
Pbx3→hsa-mir-25
RPC155→hsa-mir-25
RXRA→hsa-mir-25
SETDB1→hsa-mir-25
SMAD2/3→hsa-mir-25
SMAD4→hsa-mir-25
SP1→hsa-mir-25
SPDEF→hsa-mir-25
SREBP1→hsa-mir-25
STAT1→hsa-mir-25
STAT2→hsa-mir-25
Sin3Ak-20→hsa-mir-25
TAF1→hsa-mir-25
TCF12→hsa-mir-25
TCF7L2→hsa-mir-25
TFIIIC-110→hsa-mir-25
TR4→hsa-mir-25
USF-1→hsa-mir-25
YY1→hsa-mir-25
ZNF263→hsa-mir-25
c-Fos→hsa-mir-25
c-Jun→hsa-mir-25
c-Myc→hsa-mir-25
p300→hsa-mir-25
p68→hsa-mir-25
AP-2alpha→hsa-mir-26b
AP-2gamma→hsa-mir-26b
BAF155→hsa-mir-26b
BAF170→hsa-mir-26b
BATF→hsa-mir-26b
BCL11A→hsa-mir-26b
BCL3→hsa-mir-26b
Brg1→hsa-mir-26b
CBP→hsa-mir-26b
CDX2→hsa-mir-26b
CEBPB→hsa-mir-26b
CTCF→hsa-mir-26b
E2F1→hsa-mir-26b
E2F4→hsa-mir-26b
E2F6→hsa-mir-26b
EBF→hsa-mir-26b
ERG→hsa-mir-26b
ERRA→hsa-mir-26b
ERalpha→hsa-mir-26b
ERbeta→hsa-mir-26b
ETS1→hsa-mir-26b
Egr-1→hsa-mir-26b
FOSL2→hsa-mir-26b
FOXH1→hsa-mir-26b
GATA-1→hsa-mir-26b
GATA-2→hsa-mir-26b
GATA1→hsa-mir-26b
GATA2→hsa-mir-26b
GATA6→hsa-mir-26b
HA-E2F1→hsa-mir-26b
HEY1→hsa-mir-26b
HNF4A→hsa-mir-26b
IRF4→hsa-mir-26b
Ini1→hsa-mir-26b
Jun→hsa-mir-26b
JunD→hsa-mir-26b
Max→hsa-mir-26b
Myc→hsa-mir-26b
NANOG→hsa-mir-26b
NF-YB→hsa-mir-26b
NFKB→hsa-mir-26b
PAX5-C20→hsa-mir-26b
PAX5-N19→hsa-mir-26b
PGC1A→hsa-mir-26b
POU2F2→hsa-mir-26b
PU.1→hsa-mir-26b
RXRA→hsa-mir-26b
Rad21→hsa-mir-26b
SMAD2/3→hsa-mir-26b
SMAD4→hsa-mir-26b
SP1→hsa-mir-26b
SRF→hsa-mir-26b
STAT1→hsa-mir-26b
STAT2→hsa-mir-26b
SUZ12→hsa-mir-26b
Sin3Ak-20→hsa-mir-26b
TAF1→hsa-mir-26b
TCF12→hsa-mir-26b
TCF7L2→hsa-mir-26b
TFIIIC-110→hsa-mir-26b
USF-1→hsa-mir-26b
ZBTB33→hsa-mir-26b
ZNF263→hsa-mir-26b
c-Myc→hsa-mir-26b
p300→hsa-mir-26b
p63→hsa-mir-26b
p68→hsa-mir-26b
AP-2alpha→hsa-mir-27a
AP-2gamma→hsa-mir-27a
BATF→hsa-mir-27a
BCL11A→hsa-mir-27a
BCL3→hsa-mir-27a
Brg1→hsa-mir-27a
CBP→hsa-mir-27a
CDX2→hsa-mir-27a
E2F1→hsa-mir-27a
E2F4→hsa-mir-27a
E2F6→hsa-mir-27a
EBF→hsa-mir-27a
ER→hsa-mir-27a
ERG→hsa-mir-27a
ERalpha→hsa-mir-27a
ERbeta→hsa-mir-27a
ETS1→hsa-mir-27a
FOXP2→hsa-mir-27a
GABP→hsa-mir-27a
GR→hsa-mir-27a
GTF2B→hsa-mir-27a
HA-E2F1→hsa-mir-27a
HEY1→hsa-mir-27a
HNF4A→hsa-mir-27a
IRF4→hsa-mir-27a
Ini1→hsa-mir-27a
JunD→hsa-mir-27a
Max→hsa-mir-27a
Myc→hsa-mir-27a
NFKB→hsa-mir-27a
NRSF→hsa-mir-27a
PAX5-C20→hsa-mir-27a
PAX5-N19→hsa-mir-27a
POU2F2→hsa-mir-27a
PU.1→hsa-mir-27a
Pbx3→hsa-mir-27a
RARalpha→hsa-mir-27a
SP1→hsa-mir-27a
SPI1→hsa-mir-27a
STAT1→hsa-mir-27a
STAT2→hsa-mir-27a
TAF1→hsa-mir-27a
TCF12→hsa-mir-27a
TCF7L2→hsa-mir-27a
YY1→hsa-mir-27a
ZNF263→hsa-mir-27a
c-Fos→hsa-mir-27a
c-Jun→hsa-mir-27a
c-Myc→hsa-mir-27a
p63→hsa-mir-27a
p68→hsa-mir-27a
ATF3→hsa-mir-27b
BAF155→hsa-mir-27b
BAF170→hsa-mir-27b
BATF→hsa-mir-27b
BCL11A→hsa-mir-27b
BCL3→hsa-mir-27b
BHLHE40→hsa-mir-27b
CBP→hsa-mir-27b
CEBPB→hsa-mir-27b
E2F4→hsa-mir-27b
E2F6→hsa-mir-27b
EBF→hsa-mir-27b
ELF1→hsa-mir-27b
ERG→hsa-mir-27b
ETS1→hsa-mir-27b
FOSL2→hsa-mir-27b
Fos→hsa-mir-27b
GABP→hsa-mir-27b
GATA6→hsa-mir-27b
GRp20→hsa-mir-27b
HA-E2F1→hsa-mir-27b
HEY1→hsa-mir-27b
HNF4A→hsa-mir-27b
IRF4→hsa-mir-27b
Ini1→hsa-mir-27b
Jun→hsa-mir-27b
JunD→hsa-mir-27b
Max→hsa-mir-27b
Myc→hsa-mir-27b
NANOG→hsa-mir-27b
NFKB→hsa-mir-27b
NRSF→hsa-mir-27b
Nrf1→hsa-mir-27b
PAX5-C20→hsa-mir-27b
PAX5-N19→hsa-mir-27b
POU2F2→hsa-mir-27b
PU.1→hsa-mir-27b
SETDB1→hsa-mir-27b
SMAD2/3→hsa-mir-27b
SP1→hsa-mir-27b
SPI1→hsa-mir-27b
STAT1→hsa-mir-27b
Sin3Ak-20→hsa-mir-27b
TAF1→hsa-mir-27b
TCF12→hsa-mir-27b
TCF7L2→hsa-mir-27b
TFIIIC-110→hsa-mir-27b
TR4→hsa-mir-27b
USF-1→hsa-mir-27b
c-Fos→hsa-mir-27b
c-Jun→hsa-mir-27b
c-Myc→hsa-mir-27b
p300→hsa-mir-27b
AP-2alpha→hsa-mir-28
AP-2gamma→hsa-mir-28
BAF155→hsa-mir-28
BAF170→hsa-mir-28
Brg1→hsa-mir-28
CBP→hsa-mir-28
CDX2→hsa-mir-28
CEBPB→hsa-mir-28
E2F1→hsa-mir-28
E2F4→hsa-mir-28
E2F6→hsa-mir-28
EBF→hsa-mir-28
ERG→hsa-mir-28
ERalpha→hsa-mir-28
GABP→hsa-mir-28
GATA6→hsa-mir-28
GR→hsa-mir-28
HA-E2F1→hsa-mir-28
HEY1→hsa-mir-28
HNF4A→hsa-mir-28
Ini1→hsa-mir-28
JunD→hsa-mir-28
Max→hsa-mir-28
NANOG→hsa-mir-28
NFKB→hsa-mir-28
PPARg→hsa-mir-28
PU.1→hsa-mir-28
SPI1→hsa-mir-28
SRF→hsa-mir-28
STAT1→hsa-mir-28
TAF1→hsa-mir-28
TCF7L2→hsa-mir-28
USF-1→hsa-mir-28
c-Myc→hsa-mir-28
p300→hsa-mir-28
p68→hsa-mir-28
CDX2→hsa-mir-29a
CEBPA→hsa-mir-29a
CEBPB→hsa-mir-29a
FOXH1→hsa-mir-29a
GATA6→hsa-mir-29a
GR→hsa-mir-29a
HNF4A→hsa-mir-29a
TCF7L2→hsa-mir-29a
1-Oct→hsa-mir-29c
4-Oct→hsa-mir-29c
AP-2alpha→hsa-mir-29c
AP-2gamma→hsa-mir-29c
AR→hsa-mir-29c
BAF155→hsa-mir-29c
BAF170→hsa-mir-29c
BATF→hsa-mir-29c
BCL11A→hsa-mir-29c
BCL3→hsa-mir-29c
Brg1→hsa-mir-29c
CDX2→hsa-mir-29c
CEBPA→hsa-mir-29c
CEBPB→hsa-mir-29c
CTCF→hsa-mir-29c
E2F4→hsa-mir-29c
E2F6→hsa-mir-29c
EBF→hsa-mir-29c
ERG→hsa-mir-29c
EWS_ERG→hsa-mir-29c
FOXA2→hsa-mir-29c
Fos→hsa-mir-29c
FoxA1→hsa-mir-29c
GATA-1→hsa-mir-29c
GATA1→hsa-mir-29c
GR→hsa-mir-29c
HEY1→hsa-mir-29c
[truncated: 1,296 more rows]

## Sheet: TF→mRNA
TF→mRNA (16860 pairs)	105 unique TFs	387 unique mRNAs
4-Oct→PPIB	2014-10-04	A2M
4-Oct→VPS4A	AP-2alpha	ACD
4-Oct→FZR1	AP-2gamma	ADCY8
4-Oct→FARSB	AR	ADORA2A
4-Oct→SEC61A2	BAF155	ADRB2
4-Oct→FKBP8	BAF170	AHSA1
4-Oct→PARK7	BATF	AHSA2
4-Oct→ST13	BCL11A	AIFM1
4-Oct→DPYSL2	BCL3	AKAP6
4-Oct→RANBP1	BDP1	AMFR
4-Oct→MMS19	BHLHE40	ANO1
4-Oct→HSPD1	BRF1	AP1B1
4-Oct→CLCA4	BRF2	APC
4-Oct→GC	Brg1	APOA2
4-Oct→SVIL	CBP	AQP1
4-Oct→LIMA1	CDX2	ARF4
4-Oct→PLEKHA6	CEBPA	ARHGAP33
4-Oct→PDE8A	CEBPB	ARIH1
4-Oct→HSPA9	CTCF	ARSB
4-Oct→HSPA4	E2F1	ATAD3A
4-Oct→HSPB1	E2F4	ATP2A1
4-Oct→KPNB1	E2F6	ATP2A2
4-Oct→UBE4A	EBF	ATP2A3
4-Oct→EFHA1	ELF1	ATP6V1A
4-Oct→CAPRIN1	ER	ATXN2L
4-Oct→DNAJC7	ERG	B3GNT9
4-Oct→DAB2	ERRA	BAG1
4-Oct→SCAF1	ERalpha	BAG2
4-Oct→HSP90AB1	ERbeta	BAG3
4-Oct→TRIP12	ETS1	BCR
4-Oct→PPIL2	EWS_ERG	BEST1
4-Oct→PSMD11	Egr-1	BIRC6
4-Oct→VCP	FOSL2	BPI
4-Oct→UBB	FOXH1	C6orf48
4-Oct→CD46	Fos	C8orf55
4-Oct→PRKAA1	FoxA1	CALU
4-Oct→PPP2R2A	GABP	CAMP
4-Oct→PLAU	GATA-1	CANX
4-Oct→SLC9A3R2	GATA-2	CAPNS1
4-Oct→UBE2D2	GATA1	CAPRIN1
4-Oct→HSPA14	GATA2	CBL
4-Oct→TPBG	GATA6	CCL17
4-Oct→HSPA2	GR	CCL18
4-Oct→HSPA1L	GRp20	CCL3
4-Oct→PCMT1	GTF2B	CCT3
4-Oct→RRAS	HA-E2F1	CCT4
4-Oct→ARF4	HEY1	CCT5
4-Oct→FLOT2	HNF4A	CD36
4-Oct→SH3BGRL2	HSF1	CD46
4-Oct→COPB1	IRF4	CD59
4-Oct→EPS8	Ini1	CDC37
4-Oct→RCN2	Jun	CDH1
4-Oct→UBE2D3	JunD	CDK5R1
4-Oct→HSPA1A	MED12	CEP170
4-Oct→IL1B	Max	CFL1
4-Oct→RUVBL1	Myc	CFTR
4-Oct→PCDH15	NANOG	CHERP
4-Oct→ATXN2L	NELFe	CLCA1
4-Oct→RYR2	NF-E2	CLCA4
4-Oct→RS1	NF-YA	CLINT1
4-Oct→SEC31A	NF-YB	CLTA
4-Oct→MMP9	NFKB	CLTCL1
4-Oct→FAT1	NRSF	COPB1
4-Oct→PPP2R1A	Nrf1	COPB2
4-Oct→RHOT1	PAX5-C20	CSE1L
4-Oct→XPNPEP3	PAX5-N19	CSK
4-Oct→DNAJB5	PGC1A	CSRP3
4-Oct→SRA1	POU2F2	CSTB
4-Oct→SAR1B	PPARg	CUL7
4-Oct→HAX1	PU.1	CUL9
4-Oct→MUC1	Pbx3	CYB5B
4-Oct→PKD1	RPC155	CYFIP1
4-Oct→SIAH1	RXRA	DAB2
4-Oct→DNAJB12	Rad21	DCLK1
4-Oct→PCDHB8	SETDB1	DCTN4
AR→PPIB	SIRT6	DDIT3
AR→WSB1	SIX5	DERL1
AR→GRN	SMAD2/3	DNAJA1
AR→CAMP	SMAD3	DNAJA2
AR→PSMD2	SMAD4	DNAJA3
AR→RUVBL2	SP1	DNAJB1
AR→DERL1	SPI1	DNAJB12
AR→BAG2	SREBP1	DNAJB2
AR→RCN1	SREBP2	DNAJB4
AR→ATP6V1A	SRF	DNAJB5
AR→KIF3A	STAT1	DNAJC27
AR→CDK5R1	STAT2	DNAJC3
AR→FKBP8	SUZ12	DNAJC5
AR→NOS1	Sin3Ak-20	DNAJC7
AR→TXN	TAF1	DPYSL2
AR→SLC9A2	TCF12	DTL
AR→PARK7	TCF7L2	DYNC1H1
AR→ST13	TFIIIC-110	EFHA1
AR→PROC	TR4	EMD
AR→SNCA	USF-1	ENTHD1
AR→SFXN3	YY1	EPCAM
AR→RANBP1	ZBTB33	EPS8
AR→CCT5	ZNF263	ERBB2
AR→TPP1	ZZZ3	EXO1
AR→HSPD1	c-Fos	FAM120A
AR→PSMC4	c-Jun	FAM83A
AR→PRKAG2	c-Myc	FARSA
AR→GNB2L1	p300	FARSB
AR→VPS72	p63	FAT1
AR→LIMA1	p68	FAT2
AR→DDIT3		FBLIM1
AR→LGALS3		FCGR2A
AR→PDE8A		FKBP8
AR→HSPA9		FLOT2
AR→HSPA4		FN1
AR→HSPB2		FURIN
AR→HSPB1		FZR1
AR→KPNB1		GC
AR→TAF4		GCLC
AR→IL1RAPL1		GNA11
AR→EFHA1		GNAI2
AR→UBE2N		GNB2L1
AR→CAPRIN1		GOPC
AR→PRKAA2		GRIP1
AR→GSTP1		GRN
AR→SCNN1B		GSTM3
AR→SCAF1		GSTP1
AR→IL10		GUCY2D
AR→TLR5		HACE1
AR→VPS4B		HAX1
AR→TPM3		HCLS1
AR→PSMB3		HOPX
AR→TIAM1		HSD3B1
AR→C8orf55		HSP90AA1
AR→PSMD11		HSP90AB1
AR→PDCD6		HSP90B1
AR→NCOA2		HSPA14
AR→SLC9A3R1		HSPA1A
AR→PPP2R2A		HSPA1B
AR→DCLK1		HSPA1L
AR→CFTR		HSPA2
AR→SEC14L2		HSPA4
AR→DNAJB4		HSPA5
AR→DNAJB1		HSPA8
AR→BEST1		HSPA9
AR→PRKAA1		HSPB1
AR→IL8		HSPB2
AR→GC		HSPB8
AR→PPP2CA		HSPBP1
AR→UBE2J2		HSPD1
AR→PHLDB3		HSPH1
AR→SLC15A2		ICAM1
AR→PSMA1		IFI44
AR→FURIN		IL10
AR→RCAN1		IL17A
AR→DNAJA2		IL18
AR→SVIL		IL1A
AR→SPTLC1		IL1B
AR→STIP1		IL1RAPL1
AR→TRPV4		IL1RN
AR→SLC9A3R2		IL8
AR→SLPI		IPO11
AR→SORL1		IPO7
AR→HSPA14		IPO9
AR→PRKAR2A		ITCH
AR→GCLC		KIF2A
AR→HSPA2		KIF3A
AR→PRKAG1		KIF5B
AR→ADRB2		KIF5C
AR→HSP90B1		KLC1
AR→HOPX		KLC3
AR→ARF4		KLF2
AR→FLOT2		KPNB1
AR→GNAI2		LGALS12
AR→TPT1		LGALS3
AR→SOX9		LGALS4
AR→CSK		LIMA1
AR→HSP90AA1		LIN7C
AR→HSPA5		LMNA
AR→HSPA1B		LMO7
AR→ARIH1		LPAR2
AR→NEDD4		LPPR2
AR→IL18		LRRFIP2
AR→UBE2E1		2014-03-02
AR→HSPBP1		2014-03-03
AR→UBC		2014-03-05
AR→CLTA		MARCKSL1
AR→PARK2		MASP2
AR→KLC1		MBL2
AR→EPS8		MDM2
AR→NANOS1		MMP9
AR→RCN2		MMS19
AR→MBL2		MS4A5
AR→SYVN1		MTCH1
AR→GRIP1		MUC1
AR→LGALS12		MUC13
AR→UBE2D3		MUC2
AR→LRRFIP2		NANOS1
AR→CSTB		NCOA2
AR→SHROOM3		NEDD4
AR→PTGES3		NEDD4L
AR→PACRG		NKX2-1
AR→CFL1		NOS1
AR→TAP1		NPEPPS
AR→SQRDL		NRIP3
AR→MDM2		NUAK1
AR→TRIM2		P2RY2
AR→RUVBL1		P4HA1
AR→5-Mar		PACRG
AR→PRKDC		PARK2
AR→BAG1		PARK7
AR→TNPO3		PCDH15
AR→ATXN2L		PCDHB8
AR→NEDD4L		PCMT1
AR→S100A9		PDCD6
AR→SAFB		PDDC1
AR→SEC31A		PDE8A
AR→CALU		PDZK1
AR→FAT1		PHLDB3
AR→SIN3A		PKD1
AR→TCEB1		PLA2G2A
AR→STX1A		PLAU
AR→AQP1		PLD2
AR→PPP2R1A		PLEKHA6
AR→RHOT1		PPIB
AR→DNAJB2		PPID
AR→XPNPEP3		PPIL2
AR→DNAJB5		PPP2CA
AR→UBE3A		PPP2CB
AR→SAR1B		PPP2R1A
AR→CANX		PPP2R1B
AR→GOPC		PPP2R2A
AR→PKD1		PPP2R2B
AR→TCP1		PRG4
AR→CAPNS1		PRKAA1
BCL3→PSENEN		PRKAA2
BCL3→PPIB		PRKAB1
BCL3→CUL9		PRKAB2
BCL3→SEC61A2		PRKAG1
BCL3→RUVBL2		PRKAG2
BCL3→BAG2		PRKAG3
BCL3→ATP6V1A		PRKAR2A
BCL3→CDK5R1		PRKDC
BCL3→PDDC1		PROC
BCL3→SFTPB		PRPF19
BCL3→DNAJA3		PSAP
BCL3→RPS27A		PSENEN
BCL3→TXN		PSMA1
BCL3→PARK7		PSMA2
BCL3→RAN		PSMB1
BCL3→DPYSL2		PSMB3
BCL3→LPAR2		PSMB4
BCL3→NRIP3		PSMC3IP
BCL3→TPP1		PSMC4
BCL3→HSPD1		PSMD11
BCL3→AP1B1		PSMD2
BCL3→PSMC4		PSME2
BCL3→GNB2L1		PTGES3
BCL3→VPS72		PTPRC
BCL3→PRKAB1		RAN
BCL3→LIMA1		RANBP1
BCL3→DDIT3		RCAN1
BCL3→CCT4		RCAN2
BCL3→CCL3		RCN1
BCL3→B3GNT9		RCN2
BCL3→PDE8A		REPS1
BCL3→HSPA9		RGAG4
BCL3→HSPA4		RHOJ
BCL3→TGFB1		RHOQ
BCL3→DNAJA1		RHOT1
BCL3→KPNB1		RNF128
BCL3→PSMC3IP		RNF5
BCL3→UBE4A		RPS27A
BCL3→EFHA1		RRAS
BCL3→PRKAB2		RS1
BCL3→RHOQ		RSC1A1
BCL3→CAPRIN1		RTL1
BCL3→FARSA		RUVBL1
BCL3→GSTP1		RUVBL2
BCL3→ICAM1		RYK
BCL3→DNAJC7		RYR2
BCL3→KLC3		RYR3
BCL3→SCAF1		S100A6
BCL3→HSP90AB1		S100A9
BCL3→TRIP12		SAFB
BCL3→MARCKSL1		SAR1B
BCL3→TPM3		SCAF1
BCL3→DTL		SCNN1B
BCL3→PSMB3		SCNN1G
BCL3→PPIL2		SEC14L2
BCL3→PDCD6		SEC14L3
BCL3→VCP		SEC31A
BCL3→NCOA2		SEC61A1
BCL3→UBB		SEC61A2
BCL3→SCNN1G		2014-09-01
BCL3→DNAJB4		2014-09-02
BCL3→3-Mar		2014-09-03
BCL3→DNAJB1		2014-09-06
BCL3→UBE2J2		SERP1
BCL3→PSMA1		SERPINA1
BCL3→PPID		SERPINH1
BCL3→PSMB4		SFTPA1
BCL3→FCGR2A		SFTPA2
BCL3→CUL7		SFTPB
BCL3→SLPI		SFTPD
BCL3→UBE2D2		SFXN3
BCL3→SORL1		SH3BGRL2
BCL3→PSAP		SHROOM3
BCL3→RRAS		SIAH1
BCL3→PRKAG1		SIGMAR1
BCL3→HSP90B1		SIN3A
BCL3→ARF4		SLC15A2
BCL3→DNAJC27		SLC9A2
BCL3→FLOT2		SLC9A3R1
BCL3→TPT1		SLC9A3R2
BCL3→CSK		SLPI
BCL3→CDC37		SMURF1
BCL3→ARIH1		SNCA
BCL3→UBE2E1		SNX4
BCL3→HSPA8		SNX9
BCL3→UBC		SOD2
BCL3→COPB1		SORL1
BCL3→KLC1		SOX9
BCL3→CLINT1		SP1
BCL3→EPS8		SPTLC1
BCL3→NANOS1		SQRDL
BCL3→C6orf48		SRA1
BCL3→UBE2D3		ST13
BCL3→NEDD4L		STAM2
BCL3→IPO11		STIP1
BCL3→PSMB1		STUB1
BCL3→CFL1		STX1A
BCL3→TAP1		SVIL
BCL3→MDM2		SYVN1
BCL3→PRKDC		TAF4
BCL3→TNPO3		TAP1
BCL3→STAM2		TAP2
BCL3→ATXN2L		TCEB1
BCL3→CD59		TCEB2
BCL3→ARSB		TCP1
BCL3→ATP2A1		TFG
BCL3→PSME2		TGFB1
BCL3→SEC31A		TIAM1
BCL3→MMP9		TJP1
BCL3→SIN3A		TJP3
BCL3→ATAD3A		TLR2
BCL3→TCEB1		TLR4
BCL3→UBE4B		TLR5
BCL3→PPP2R1A		TMEM43
BCL3→DNAJB2		TMOD3
BCL3→USP9X		TNFRSF1A
BCL3→DNAJB5		TNFSF13B
BCL3→TSG101		TNPO3
BCL3→SRA1		TPBG
BCL3→SAR1B		TPM3
BCL3→CYFIP1		TPP1
BCL3→HAX1		TPT1
BCL3→P4HA1		TRIM2
BCL3→TCP1		TRIP12
BCL3→TFG		TRO
BCL3→SIAH1		TROAP
BCL3→DNAJB12		TRPV4
BDP1→PPIB		TSG101
BDP1→RSC1A1		TTLL10
BDP1→SFTPB		TTLL5
BDP1→LIN7C		TXN
BDP1→PSMC4		UBB
BDP1→CAPRIN1		UBC
BDP1→CHERP		UBE2D1
BDP1→RCAN1		UBE2D2
BDP1→PSMB3		UBE2D3
BDP1→PPP2R2A		UBE2E1
BDP1→TMOD3		UBE2J1
BDP1→DNAJB1		UBE2J2
BDP1→SPTLC1		UBE2L3
BDP1→COPB2		UBE2N
BDP1→HSPA1L		UBE2V1
BDP1→HSPA1B		UBE3A
BDP1→NEDD4		UBE4A
BDP1→EXO1		UBE4B
BDP1→UBE2V1		USP9X
BDP1→PLA2G2A		VAMP3
BDP1→APC		VCP
BDP1→PPP2R2B		VPS4A
BDP1→PTGES3		VPS4B
BDP1→CFL1		VPS72
BDP1→MDM2		WFS1
BDP1→SAFB		WSB1
BDP1→RS1		XPNPEP3
BDP1→MMP9		XPO1
BDP1→UBE3A		ZCCHC16
BDP1→FBLIM1		ZMYM2
BCL11A→PSENEN
BCL11A→VPS4A
BCL11A→WSB1
BCL11A→RUVBL2
BCL11A→BAG2
BCL11A→ADORA2A
BCL11A→SFTPB
BCL11A→SNX9
BCL11A→IPO7
BCL11A→TXN
BCL11A→PARK7
BCL11A→DPYSL2
BCL11A→LPAR2
BCL11A→XPO1
BCL11A→CCT5
BCL11A→LIN7C
BCL11A→ANO1
BCL11A→TPP1
BCL11A→HSPD1
BCL11A→PRKAB1
BCL11A→LIMA1
BCL11A→DDIT3
BCL11A→LGALS3
BCL11A→CCT4
BCL11A→CCL3
BCL11A→PDE8A
BCL11A→TGFB1
BCL11A→HSPB1
BCL11A→KPNB1
BCL11A→PSMC3IP
BCL11A→DNAJC3
BCL11A→IL1RN
BCL11A→EFHA1
BCL11A→RHOQ
BCL11A→FARSA
BCL11A→CHERP
BCL11A→ICAM1
BCL11A→DNAJC7
BCL11A→SCAF1
BCL11A→HSP90AB1
BCL11A→TRIP12
BCL11A→TLR5
BCL11A→MARCKSL1
BCL11A→VPS4B
BCL11A→TPM3
BCL11A→DTL
BCL11A→PSMB3
BCL11A→TJP1
BCL11A→BIRC6
BCL11A→UBB
BCL11A→DNAJB4
BCL11A→IL8
BCL11A→PPP2CA
BCL11A→REPS1
BCL11A→TNFSF13B
BCL11A→PPID
BCL11A→RCAN1
BCL11A→KIF5B
BCL11A→PLAU
BCL11A→TMEM43
BCL11A→CUL7
BCL11A→MUC13
BCL11A→SNX4
BCL11A→UBE2D2
BCL11A→SORL1
BCL11A→HSPA14
BCL11A→GCLC
BCL11A→LMO7
BCL11A→HSPA1L
BCL11A→RRAS
BCL11A→PRKAG1
BCL11A→HSP90B1
BCL11A→ITCH
BCL11A→DNAJC27
BCL11A→GNAI2
BCL11A→SOX9
BCL11A→CSK
BCL11A→HSP90AA1
BCL11A→CDC37
BCL11A→ARIH1
BCL11A→UBE2E1
BCL11A→PTPRC
BCL11A→HSPA8
BCL11A→UBC
BCL11A→LMNA
BCL11A→COPB1
BCL11A→KLC1
BCL11A→CLINT1
BCL11A→NANOS1
BCL11A→C6orf48
BCL11A→UBE2D3
BCL11A→TTLL10
BCL11A→LRRFIP2
BCL11A→HSPA1A
BCL11A→IL1B
BCL11A→SERP1
BCL11A→TAP1
BCL11A→SQRDL
BCL11A→MDM2
BCL11A→TRIM2
BCL11A→IL17A
BCL11A→PRKDC
BCL11A→TNPO3
BCL11A→UBE2J1
BCL11A→STAM2
BCL11A→ATXN2L
BCL11A→CD59
BCL11A→ARSB
BCL11A→S100A9
BCL11A→SEC31A
BCL11A→MMP9
BCL11A→ATAD3A
BCL11A→CEP170
BCL11A→DNAJB2
BCL11A→USP9X
BCL11A→TSG101
BCL11A→CANX
BCL11A→HAX1
BCL11A→P4HA1
BCL11A→PPP2CB
BCL11A→CCT3
BCL11A→2-Sep
BCL11A→SIAH1
BCL11A→CAPNS1
BCL11A→DNAJB12
BCL11A→CD36
BHLHE40→ATP6V1A
BHLHE40→CDK5R1
BHLHE40→PDDC1
BHLHE40→MMS19
BHLHE40→AQP1
BHLHE40→DDIT3
BHLHE40→DCTN4
BHLHE40→FARSA
BHLHE40→TRIP12
BHLHE40→MTCH1
BHLHE40→NCOA2
BHLHE40→PSAP
BHLHE40→GCLC
BHLHE40→HSPA2
BHLHE40→CSK
BHLHE40→UBE2V1
BHLHE40→UBE2D3
BHLHE40→USP9X
BHLHE40→CANX
BHLHE40→PKD1
BRF2→SIAH1
BRF2→IPO9
BRF2→HSPA4
BRF2→RCN2
CEBPA→PSENEN
CEBPA→PPIB
CEBPA→SERPINH1
CEBPA→TNFRSF1A
CEBPA→CAMP
CEBPA→GUCY2D
CEBPA→SEC61A1
CEBPA→RUVBL2
CEBPA→IL1RN
CEBPA→BAG2
CEBPA→RCN1
CEBPA→ATP6V1A
CEBPA→PRKAG2
CEBPA→PDDC1
CEBPA→DNAJA3
CEBPA→RAN
CEBPA→DPYSL2
CEBPA→CCT5
CEBPA→MMS19
CEBPA→ANO1
CEBPA→APOA2
CEBPA→GNB2L1
CEBPA→PRKAB1
CEBPA→LIMA1
CEBPA→DDIT3
CEBPA→LGALS3
CEBPA→CCT4
CEBPA→DCTN4
CEBPA→CCL3
CEBPA→HSPA9
CEBPA→HSPB2
CEBPA→HSPB1
CEBPA→KPNB1
CEBPA→RHOQ
CEBPA→FARSA
CEBPA→GSTP1
CEBPA→RCAN1
CEBPA→WFS1
CEBPA→SCAF1
CEBPA→IL10
CEBPA→VPS4B
CEBPA→DTL
CEBPA→PSMB3
CEBPA→HSPB8
CEBPA→UBB
CEBPA→TRIM2
CEBPA→HOPX
CEBPA→MASP2
CEBPA→3-Mar
CEBPA→BEST1
CEBPA→GC
CEBPA→PPP2CA
CEBPA→TNFSF13B
CEBPA→SLC15A2
CEBPA→PSMA1
CEBPA→FURIN
CEBPA→PSMB4
CEBPA→PLAU
CEBPA→SLC9A3R2
CEBPA→SLPI
CEBPA→COPB2
CEBPA→HSPA14
CEBPA→PSAP
CEBPA→GCLC
CEBPA→PRG4
CEBPA→HSPA2
CEBPA→HSPA1L
CEBPA→RRAS
CEBPA→HSP90B1
CEBPA→FLOT2
CEBPA→TPT1
CEBPA→ACD
CEBPA→RCAN2
CEBPA→SOX9
CEBPA→CSK
CEBPA→CLTCL1
CEBPA→HSP90AA1
CEBPA→HSPA5
CEBPA→HSPA1B
CEBPA→RNF5
CEBPA→ARIH1
CEBPA→IL18
CEBPA→EXO1
CEBPA→PLA2G2A
CEBPA→HSPBP1
CEBPA→HSPA8
CEBPA→UBC
CEBPA→CLTA
CEBPA→PARK2
CEBPA→LMNA
CEBPA→KLC1
CEBPA→EPS8
CEBPA→MBL2
CEBPA→SYVN1
CEBPA→LGALS12
CEBPA→SFTPD
CEBPA→UBE2D3
CEBPA→NEDD4L
CEBPA→IPO11
CEBPA→PSMB1
CEBPA→PACRG
CEBPA→IL1B
CEBPA→SQRDL
CEBPA→RUVBL1
CEBPA→5-Mar
CEBPA→FN1
CEBPA→UBE2J1
CEBPA→S100A9
CEBPA→SIN3A
CEBPA→TCEB1
CEBPA→UBE4B
CEBPA→STX1A
CEBPA→RHOT1
CEBPA→GOPC
CEBPA→PKD1
CEBPA→TCP1
CEBPA→2-Sep
CEBPA→SIAH1
CEBPA→ERBB2
CEBPA→RYK
CEBPA→SERPINA1
CEBPA→CD36
CEBPB→PSENEN
CEBPB→PPIB
CEBPB→CUL9
CEBPB→TNFRSF1A
CEBPB→VPS4A
CEBPB→CAMP
CEBPB→FZR1
CEBPB→IPO9
CEBPB→GUCY2D
CEBPB→SEC61A1
CEBPB→RUVBL2
CEBPB→IL1RN
CEBPB→DERL1
CEBPB→BAG2
CEBPB→BAG3
CEBPB→GNAI2
CEBPB→RCN1
CEBPB→ATP6V1A
CEBPB→CDK5R1
CEBPB→PDDC1
CEBPB→DNAJA3
CEBPB→IPO7
CEBPB→DNAJC5
CEBPB→EMD
CEBPB→TXN
CEBPB→PARK7
CEBPB→ST13
CEBPB→RAN
CEBPB→PROC
CEBPB→ATP2A2
CEBPB→CCT5
CEBPB→MMS19
CEBPB→HSPD1
CEBPB→TRPV4
CEBPB→PSMC4
CEBPB→GC
CEBPB→SVIL
CEBPB→MUC2
CEBPB→CYB5B
CEBPB→APOA2
CEBPB→GNB2L1
CEBPB→VPS72
CEBPB→PRKAB1
CEBPB→DDIT3
CEBPB→CCT4
CEBPB→DCTN4
CEBPB→CCL3
CEBPB→PDE8A
CEBPB→HSPA9
CEBPB→AIFM1
CEBPB→HSPA4
CEBPB→HSPB1
CEBPB→DNAJA1
CEBPB→KPNB1
CEBPB→PSMC3IP
CEBPB→TAF4
CEBPB→DNAJC3
CEBPB→UBE4A
CEBPB→UBE2N
CEBPB→RHOQ
CEBPB→CAPRIN1
CEBPB→FARSA
CEBPB→GSTP1
CEBPB→RCAN1
CEBPB→ICAM1
CEBPB→DNAJC7
CEBPB→WFS1
CEBPB→SCAF1
CEBPB→HSP90AB1
CEBPB→TRIP12
CEBPB→MARCKSL1
CEBPB→VPS4B
CEBPB→HACE1
CEBPB→TPM3
CEBPB→DTL
CEBPB→PSMB3
CEBPB→EPCAM
CEBPB→MTCH1
CEBPB→C8orf55
CEBPB→PSMD11
CEBPB→PDCD6
CEBPB→VCP
CEBPB→BIRC6
CEBPB→NCOA2
CEBPB→UBB
CEBPB→MASP2
CEBPB→P2RY2
CEBPB→TTLL5
CEBPB→3-Mar
CEBPB→DNAJB1
CEBPB→BEST1
CEBPB→FAM83A
CEBPB→PPP2CA
CEBPB→PPP2R2A
CEBPB→REPS1
CEBPB→SLC15A2
CEBPB→PSMA1
CEBPB→PPID
CEBPB→PSMB4
CEBPB→KIF5B
CEBPB→SLC9A3R2
CEBPB→VAMP3
CEBPB→TMEM43
CEBPB→SLPI
CEBPB→UBE2D2
CEBPB→COPB2
CEBPB→SORL1
CEBPB→HSPA14
CEBPB→PRKAR2A
CEBPB→PSAP
CEBPB→GCLC
CEBPB→TAP2
CEBPB→HSPA2
CEBPB→LMO7
CEBPB→HSPA1L
CEBPB→PCMT1
CEBPB→RRAS
CEBPB→6-Sep
CEBPB→PRKAG1
CEBPB→CDH1
CEBPB→HSP90B1
CEBPB→ARF4
CEBPB→DNAJC27
CEBPB→UBE2D1
CEBPB→FLOT2
CEBPB→TPT1
CEBPB→ACD
CEBPB→SOX9
CEBPB→CSK
CEBPB→CLTCL1
CEBPB→HSP90AA1
CEBPB→HSPA5
CEBPB→CDC37
CEBPB→RNF5
CEBPB→ARIH1
CEBPB→IL18
CEBPB→EXO1
CEBPB→SH3BGRL2
CEBPB→UBE2V1
CEBPB→PLA2G2A
CEBPB→HSPBP1
CEBPB→HSPA8
CEBPB→UBC
CEBPB→APC
CEBPB→CLTA
CEBPB→PARK2
CEBPB→COPB1
CEBPB→TCEB2
CEBPB→CLINT1
CEBPB→EPS8
CEBPB→C6orf48
CEBPB→MBL2
CEBPB→KIF2A
CEBPB→SFTPD
CEBPB→UBE2D3
CEBPB→NEDD4L
CEBPB→IPO11
CEBPB→PSMB1
CEBPB→PTGES3
CEBPB→PACRG
CEBPB→AHSA2
CEBPB→SERP1
CEBPB→TAP1
CEBPB→SQRDL
CEBPB→MDM2
CEBPB→SIGMAR1
CEBPB→RUVBL1
CEBPB→5-Mar
CEBPB→FN1
CEBPB→PRKDC
CEBPB→A2M
CEBPB→UBE2J1
CEBPB→STAM2
CEBPB→ATXN2L
CEBPB→ARSB
CEBPB→RYR2
CEBPB→S100A9
CEBPB→RS1
CEBPB→SEC31A
CEBPB→CALU
CEBPB→FAT1
CEBPB→SIN3A
CEBPB→ATAD3A
CEBPB→TCEB1
CEBPB→PRKAG2
CEBPB→UBE4B
CEBPB→STX1A
CEBPB→RHOT1
CEBPB→DNAJB2
CEBPB→XPNPEP3
CEBPB→NKX2-1
CEBPB→USP9X
CEBPB→TSG101
CEBPB→SRA1
CEBPB→SAR1B
CEBPB→CANX
CEBPB→SOD2
CEBPB→FBLIM1
CEBPB→HAX1
CEBPB→P4HA1
CEBPB→MUC1
CEBPB→PKD1
CEBPB→TCP1
CEBPB→CCT3
CEBPB→2-Sep
CEBPB→TFG
CEBPB→SIAH1
CEBPB→ERBB2
CEBPB→RYK
CEBPB→2-Mar
CEBPB→DNAJB12
CEBPB→SERPINA1
CEBPB→CD36
CDX2→GSTM3
CDX2→PSENEN
CDX2→PPIB
CDX2→SERPINH1
CDX2→CUL9
CDX2→TNFRSF1A
CDX2→VPS4A
CDX2→BPI
CDX2→FARSB
CDX2→WSB1
CDX2→GRN
CDX2→FZR1
CDX2→IPO9
CDX2→GUCY2D
CDX2→PSMD2
CDX2→SEC61A1
CDX2→SEC61A2
CDX2→RUVBL2
CDX2→ENTHD1
CDX2→DERL1
CDX2→NUAK1
CDX2→BAG2
CDX2→BAG3
CDX2→RCN1
CDX2→ATP6V1A
CDX2→KIF3A
CDX2→CDK5R1
CDX2→ADORA2A
CDX2→PDDC1
CDX2→SFTPB
CDX2→DNAJA3
CDX2→SNX9
CDX2→IPO7
CDX2→DNAJC5
CDX2→EMD
CDX2→RPS27A
CDX2→FKBP8
CDX2→TXN
CDX2→SLC9A2
CDX2→SP1
CDX2→RHOJ
CDX2→PARK7
CDX2→ST13
CDX2→RAN
CDX2→DPYSL2
CDX2→GNA11
CDX2→LPAR2
CDX2→ATP2A2
CDX2→XPO1
CDX2→SFXN3
CDX2→RANBP1
CDX2→CCT5
CDX2→MMS19
CDX2→NRIP3
CDX2→LIN7C
CDX2→ANO1
CDX2→TPP1
CDX2→HSPD1
CDX2→BCR
CDX2→CLCA4
CDX2→AP1B1
CDX2→PSMC4
CDX2→MUC2
CDX2→CYB5B
CDX2→APOA2
CDX2→GNB2L1
CDX2→VPS72
CDX2→PRKAB1
CDX2→LIMA1
CDX2→DDIT3
CDX2→LGALS3
CDX2→PLEKHA6
CDX2→CCT4
CDX2→DCTN4
CDX2→CCL3
CDX2→B3GNT9
CDX2→PDE8A
CDX2→HSPA9
CDX2→AIFM1
CDX2→PLD2
CDX2→HSPA4
CDX2→TGFB1
CDX2→HSPB2
CDX2→HSPB1
CDX2→DNAJA1
CDX2→KPNB1
CDX2→PSMC3IP
CDX2→HSD3B1
CDX2→TAF4
CDX2→TROAP
CDX2→RNF128
CDX2→DNAJC3
CDX2→UBE2L3
CDX2→UBE4A
CDX2→PDZK1
CDX2→EFHA1
CDX2→UBE2N
CDX2→PRKAB2
CDX2→TJP3
CDX2→RHOQ
CDX2→CAPRIN1
CDX2→CSE1L
CDX2→FARSA
CDX2→PRKAA2
CDX2→SEC14L3
CDX2→CHERP
CDX2→PSMA2
CDX2→GSTP1
CDX2→ICAM1
CDX2→SCNN1B
CDX2→DNAJC7
CDX2→DAB2
CDX2→KLC3
CDX2→WFS1
CDX2→SCAF1
CDX2→HSP90AB1
CDX2→TRIP12
CDX2→IL10
CDX2→TLR5
CDX2→TLR2
CDX2→MARCKSL1
CDX2→PRKAG3
CDX2→VPS4B
CDX2→HACE1
CDX2→TPM3
CDX2→3-Sep
CDX2→DTL
CDX2→PSMB3
CDX2→TJP1
CDX2→TIAM1
CDX2→EPCAM
CDX2→HSPB8
CDX2→PPIL2
CDX2→MTCH1
CDX2→C8orf55
CDX2→PSMD11
CDX2→PDCD6
CDX2→VCP
CDX2→BIRC6
CDX2→NCOA2
CDX2→UBB
CDX2→DCLK1
CDX2→MASP2
CDX2→P2RY2
CDX2→TTLL5
CDX2→CD46
CDX2→TMOD3
CDX2→CFTR
CDX2→SCNN1G
CDX2→SEC14L2
CDX2→3-Mar
CDX2→LGALS4
CDX2→DNAJB1
CDX2→BEST1
CDX2→PRKAA1
CDX2→FAM83A
CDX2→IL8
CDX2→GC
CDX2→PPP2CA
CDX2→PPP2R2A
CDX2→1-Sep
CDX2→REPS1
CDX2→NOS1
CDX2→UBE2J2
CDX2→PHLDB3
CDX2→TNFSF13B
CDX2→SLC15A2
CDX2→PSMA1
CDX2→PPID
CDX2→FURIN
CDX2→RCAN1
CDX2→PSMB4
CDX2→DNAJA2
CDX2→SVIL
CDX2→TLR4
CDX2→KIF5B
CDX2→SPTLC1
CDX2→STIP1
CDX2→AMFR
CDX2→TRPV4
CDX2→FCGR2A
CDX2→PLAU
CDX2→ARHGAP33
CDX2→SLC9A3R2
CDX2→PRPF19
CDX2→S100A6
CDX2→VAMP3
CDX2→TMEM43
CDX2→CUL7
CDX2→MUC13
CDX2→SNX4
CDX2→SLPI
CDX2→UBE2D2
CDX2→COPB2
CDX2→SORL1
CDX2→HSPA14
CDX2→PRKAR2A
CDX2→PSAP
CDX2→GCLC
CDX2→PRG4
CDX2→SMURF1
CDX2→HSPA2
CDX2→LMO7
CDX2→CSRP3
CDX2→PCMT1
CDX2→RRAS
CDX2→RYR3
CDX2→STUB1
CDX2→PRKAG1
CDX2→CDH1
CDX2→HSP90B1
CDX2→ITCH
CDX2→ARF4
CDX2→DNAJC27
CDX2→UBE2D1
CDX2→FLOT2
CDX2→GNAI2
CDX2→FAT2
CDX2→PPP2R1B
CDX2→KIF5C
CDX2→KLF2
CDX2→TPT1
CDX2→TPBG
CDX2→ACD
CDX2→RCAN2
CDX2→SOX9
CDX2→SNCA
CDX2→CSK
CDX2→CLTCL1
CDX2→HSPA5
CDX2→ARIH1
CDX2→NEDD4
CDX2→IL18
CDX2→EXO1
CDX2→AKAP6
CDX2→SH3BGRL2
CDX2→UBE2E1
CDX2→PLA2G2A
CDX2→HSPBP1
CDX2→HSPA8
CDX2→UBC
CDX2→APC
CDX2→CLTA
CDX2→PPP2R2B
CDX2→PARK2
CDX2→LMNA
CDX2→COPB1
CDX2→KLC1
CDX2→TCEB2
CDX2→CLINT1
CDX2→EPS8
CDX2→NANOS1
CDX2→RCN2
CDX2→MBL2
CDX2→KIF2A
CDX2→SYVN1
CDX2→SFTPD
CDX2→UBE2D3
CDX2→LRRFIP2
CDX2→LPPR2
CDX2→MS4A5
CDX2→CSTB
CDX2→IPO11
CDX2→PSMB1
CDX2→PTGES3
CDX2→PACRG
CDX2→AHSA2
CDX2→CFL1
CDX2→IL1B
CDX2→IL1A
CDX2→SERP1
CDX2→SQRDL
CDX2→MDM2
CDX2→TRIM2
CDX2→AHSA1
CDX2→SIGMAR1
CDX2→RUVBL1
CDX2→5-Mar
CDX2→FN1
CDX2→PRKDC
CDX2→BAG1
CDX2→A2M
CDX2→TNPO3
CDX2→UBE2J1
CDX2→STAM2
CDX2→FAM120A
CDX2→PCDH15
CDX2→ATXN2L
CDX2→CD59
CDX2→ARSB
CDX2→ATP2A1
CDX2→NEDD4L
CDX2→DYNC1H1
CDX2→ZMYM2
CDX2→RYR2
CDX2→PSME2
CDX2→ATP2A3
CDX2→S100A9
CDX2→SAFB
CDX2→RS1
CDX2→SEC31A
CDX2→CALU
CDX2→FAT1
CDX2→SIN3A
CDX2→ATAD3A
CDX2→CEP170
CDX2→TCEB1
CDX2→PRKAG2
CDX2→HSPH1
CDX2→UBE4B
CDX2→PPP2R1A
CDX2→RHOT1
CDX2→DNAJB2
CDX2→XPNPEP3
CDX2→NKX2-1
CDX2→USP9X
CDX2→RGAG4
CDX2→DNAJB5
CDX2→UBE3A
CDX2→TSG101
CDX2→SRA1
CDX2→SAR1B
CDX2→CYFIP1
CDX2→UBE2V1
CDX2→CANX
CDX2→SOD2
CDX2→HAX1
CDX2→HSP90AA1
CDX2→P4HA1
CDX2→MUC1
CDX2→GOPC
CDX2→PKD1
CDX2→PPP2CB
CDX2→TCP1
CDX2→CCT3
CDX2→2-Sep
CDX2→TFG
CDX2→SIAH1
CDX2→ERBB2
CDX2→RYK
CDX2→2-Mar
CDX2→CAPNS1
CDX2→DNAJB12
CDX2→SERPINA1
CDX2→CD36
CDX2→PCDHB8
CTCF→PSENEN
CTCF→PPIB
CTCF→VPS4A
CTCF→BPI
CTCF→GRN
CTCF→IPO9
CTCF→SEC61A2
CTCF→RUVBL2
CTCF→CBL
CTCF→ATP6V1A
CTCF→CDK5R1
CTCF→ADORA2A
CTCF→DNAJC5
CTCF→EMD
CTCF→SLC9A2
CTCF→PARK7
CTCF→RAN
CTCF→DPYSL2
CTCF→PROC
CTCF→ANO1
CTCF→BCR
CTCF→AQP1
CTCF→PSMC4
CTCF→APOA2
CTCF→PRKAB1
CTCF→PLEKHA6
CTCF→HSPA9
CTCF→TGFB1
CTCF→PSMC3IP
CTCF→PRKAB2
CTCF→RHOQ
CTCF→GSTP1
CTCF→ICAM1
CTCF→DNAJC7
CTCF→DAB2
CTCF→KLC3
CTCF→HSP90AB1
CTCF→TLR5
CTCF→MARCKSL1
CTCF→TPM3
CTCF→DTL
CTCF→TJP1
CTCF→C8orf55
CTCF→PSMD11
CTCF→VCP
CTCF→NCOA2
CTCF→SLC9A3R1
CTCF→P2RY2
CTCF→SCNN1G
CTCF→BEST1
CTCF→PRKAA1
CTCF→PPP2R2A
CTCF→REPS1
CTCF→NOS1
CTCF→PHLDB3
CTCF→PSMB4
CTCF→SVIL
CTCF→AMFR
CTCF→SLC9A3R2
CTCF→SORL1
CTCF→GCLC
CTCF→TAP2
CTCF→TPBG
CTCF→HSPA2
CTCF→LMO7
CTCF→RYR3
CTCF→PRKAG1
CTCF→CDH1
CTCF→DNAJC27
CTCF→GNAI2
CTCF→SOX9
CTCF→CSK
CTCF→CDC37
CTCF→ARIH1
CTCF→NEDD4
CTCF→EXO1
CTCF→UBE2E1
CTCF→UBE2V1
CTCF→UBC
CTCF→CLTA
CTCF→NANOS1
CTCF→C6orf48
CTCF→LGALS12
CTCF→SHROOM3
CTCF→CFL1
CTCF→TAP1
CTCF→SQRDL
CTCF→MDM2
CTCF→5-Mar
CTCF→BAG1
CTCF→STAM2
CTCF→ATP2A1
CTCF→NEDD4L
CTCF→DYNC1H1
CTCF→ZMYM2
CTCF→RYR2
CTCF→ATP2A3
CTCF→S100A9
CTCF→FAT1
CTCF→PRKAG2
CTCF→UBE4B
CTCF→RHOT1
CTCF→DNAJB2
CTCF→NKX2-1
CTCF→DNAJB5
CTCF→HAX1
CTCF→P4HA1
CTCF→MUC1
CTCF→GOPC
CTCF→PKD1
CTCF→PPP2CB
CTCF→2-Sep
CTCF→2-Mar
CTCF→PCDHB8
E2F1→PPIB
E2F1→NEDD4
E2F1→TNFRSF1A
E2F1→VPS4A
E2F1→FARSB
E2F1→IPO9
E2F1→PSMD2
E2F1→SEC61A1
E2F1→SEC61A2
E2F1→DERL1
E2F1→NUAK1
E2F1→BAG2
E2F1→RCN1
E2F1→ATP6V1A
E2F1→CDK5R1
E2F1→PRKAG2
E2F1→PDDC1
E2F1→DNAJA3
E2F1→SNX9
E2F1→IPO7
E2F1→DNAJC5
E2F1→EMD
E2F1→TXN
E2F1→SLC9A2
E2F1→PARK7
E2F1→RAN
E2F1→DPYSL2
E2F1→GNA11
E2F1→ATP2A2
E2F1→XPO1
E2F1→RANBP1
E2F1→CCT5
E2F1→HSPD1
E2F1→BCR
E2F1→LGALS3
E2F1→NPEPPS
E2F1→CCT4
E2F1→B3GNT9
E2F1→PDE8A
E2F1→HSPA9
E2F1→PLD2
E2F1→HSPA4
E2F1→KPNB1
E2F1→PSMC3IP
E2F1→TAF4
E2F1→DNAJC3
E2F1→EFHA1
E2F1→UBE2N
E2F1→PRKAB2
E2F1→RHOQ
E2F1→CAPRIN1
E2F1→CSE1L
E2F1→PRKAA2
E2F1→CHERP
E2F1→ICAM1
E2F1→SCAF1
E2F1→TLR5
E2F1→MARCKSL1
E2F1→VPS4B
E2F1→HACE1
E2F1→TPM3
E2F1→DTL
E2F1→PSMB3
E2F1→TJP1
E2F1→PPIL2
E2F1→MTCH1
E2F1→C8orf55
E2F1→PDCD6
E2F1→BIRC6
E2F1→NCOA2
E2F1→SLC9A3R1
E2F1→UBB
E2F1→TRIM2
E2F1→P2RY2
E2F1→TTLL5
E2F1→TMOD3
E2F1→3-Mar
E2F1→DNAJB1
E2F1→PRKAA1
E2F1→PPP2CA
E2F1→REPS1
E2F1→PSMA1
E2F1→RCAN1
E2F1→SVIL
E2F1→AMFR
E2F1→ARHGAP33
E2F1→PRPF19
E2F1→TMEM43
E2F1→UBE2D2
E2F1→SORL1
E2F1→PRKAR2A
E2F1→GCLC
E2F1→HSPA2
E2F1→CYFIP1
E2F1→PCMT1
E2F1→RRAS
E2F1→6-Sep
E2F1→DNAJC27
E2F1→FLOT2
E2F1→KLF2
E2F1→TPT1
E2F1→TPBG
E2F1→ACD
E2F1→CSK
E2F1→HSP90AA1
E2F1→CDC37
E2F1→ARIH1
E2F1→EXO1
E2F1→HSPA8
E2F1→UBC
E2F1→APC
E2F1→LMNA
E2F1→KLC1
E2F1→TCEB2
E2F1→CLINT1
E2F1→EPS8
E2F1→NANOS1
E2F1→C6orf48
E2F1→RCN2
E2F1→KIF2A
E2F1→UBE2D3
E2F1→NEDD4L
E2F1→LRRFIP2
E2F1→CSTB
E2F1→PTGES3
E2F1→AHSA2
E2F1→CFL1
E2F1→SERP1
E2F1→TAP1
E2F1→SQRDL
E2F1→MDM2
E2F1→SIGMAR1
E2F1→5-Mar
E2F1→PRKDC
E2F1→BAG1
E2F1→TNPO3
E2F1→UBE2J1
E2F1→FAM120A
E2F1→ATXN2L
E2F1→ARSB
E2F1→DYNC1H1
E2F1→S100A9
E2F1→SAFB
E2F1→SEC31A
E2F1→CALU
E2F1→FAT1
E2F1→SIN3A
E2F1→ATAD3A
E2F1→TCEB1
E2F1→UBE4B
E2F1→DNAJB2
E2F1→USP9X
E2F1→UBE3A
E2F1→TSG101
E2F1→SAR1B
E2F1→CANX
E2F1→SOD2
E2F1→MUC1
E2F1→PKD1
E2F1→PPP2CB
E2F1→2-Sep
E2F1→SIAH1
E2F1→RYK
E2F1→DNAJB12
E2F6→GSTM3
E2F6→SIAH1
E2F6→PSENEN
E2F6→PPIB
E2F6→NEDD4
E2F6→SERPINH1
E2F6→CUL9
E2F6→VPS4A
E2F6→FARSB
E2F6→WSB1
E2F6→GRN
E2F6→FZR1
E2F6→IPO9
E2F6→PSMD2
E2F6→SEC61A1
E2F6→SEC61A2
E2F6→DERL1
E2F6→CBL
E2F6→BAG2
E2F6→BAG3
E2F6→RCN1
E2F6→ATP6V1A
E2F6→KIF3A
E2F6→CDK5R1
E2F6→PDDC1
E2F6→DNAJA3
E2F6→SNX9
E2F6→IPO7
E2F6→EMD
E2F6→RPS27A
E2F6→TXN
E2F6→SLC9A2
E2F6→SP1
E2F6→PARK7
E2F6→ST13
E2F6→RAN
E2F6→DPYSL2
E2F6→GNA11
E2F6→PROC
E2F6→ATP2A2
E2F6→XPO1
E2F6→RANBP1
E2F6→CCT5
E2F6→MMS19
E2F6→NRIP3
E2F6→LIN7C
E2F6→HSPD1
E2F6→BCR
E2F6→AP1B1
E2F6→PSMC4
E2F6→MUC2
E2F6→CYB5B
E2F6→GNB2L1
E2F6→VPS72
E2F6→PRKAB1
E2F6→LIMA1
E2F6→DDIT3
E2F6→LGALS3
E2F6→PLEKHA6
E2F6→NPEPPS
E2F6→CCT4
E2F6→DCTN4
E2F6→PDE8A
E2F6→HSPA9
E2F6→AIFM1
E2F6→HSPA4
E2F6→TGFB1
E2F6→HSPB1
E2F6→DNAJA1
E2F6→KPNB1
E2F6→PSMC3IP
E2F6→TAF4
E2F6→TROAP
E2F6→DNAJC3
E2F6→UBE2L3
E2F6→UBE4A
E2F6→IL1RN
E2F6→EFHA1
E2F6→UBE2N
E2F6→PRKAB2
E2F6→TJP3
E2F6→RHOQ
E2F6→CAPRIN1
E2F6→CSE1L
E2F6→FARSA
E2F6→PRKAA2
E2F6→CHERP
E2F6→PSMA2
E2F6→GSTP1
E2F6→ICAM1
E2F6→DNAJC7
E2F6→DAB2
E2F6→KLC3
E2F6→SCAF1
E2F6→HSP90AB1
E2F6→TRIP12
E2F6→TLR5
E2F6→TLR2
E2F6→MARCKSL1
E2F6→VPS4B
E2F6→HACE1
E2F6→TPM3
E2F6→DTL
E2F6→PSMB3
E2F6→TJP1
E2F6→EPCAM
E2F6→PPIL2
E2F6→MTCH1
E2F6→C8orf55
E2F6→PSMD11
E2F6→PDCD6
E2F6→VCP
E2F6→BIRC6
E2F6→NCOA2
E2F6→SLC9A3R1
E2F6→UBB
E2F6→TRIM2
E2F6→P2RY2
E2F6→CD46
E2F6→TMOD3
E2F6→3-Mar
E2F6→DNAJB1
E2F6→PRKAA1
E2F6→FAM83A
E2F6→PPP2CA
E2F6→PPP2R2A
E2F6→REPS1
E2F6→UBE2J2
E2F6→PHLDB3
E2F6→TNFSF13B
E2F6→PSMA1
E2F6→PPID
E2F6→FURIN
E2F6→RCAN1
E2F6→DNAJA2
E2F6→KIF5B
E2F6→SPTLC1
E2F6→STIP1
E2F6→AMFR
E2F6→PLAU
E2F6→ARHGAP33
E2F6→SLC9A3R2
E2F6→PRPF19
E2F6→VAMP3
E2F6→TMEM43
E2F6→CUL7
E2F6→SNX4
E2F6→UBE2D2
E2F6→COPB2
E2F6→HSPA14
E2F6→PRKAR2A
E2F6→PSAP
E2F6→GCLC
E2F6→TAP2
E2F6→SMURF1
E2F6→HSPA2
E2F6→HSPA1L
E2F6→CYFIP1
E2F6→PCMT1
E2F6→RRAS
E2F6→STUB1
E2F6→6-Sep
E2F6→PRKAG1
E2F6→ADRB2
E2F6→HSP90B1
E2F6→ARF4
E2F6→DNAJC27
E2F6→UBE2D1
E2F6→FLOT2
E2F6→GNAI2
E2F6→PPP2R1B
E2F6→KLF2
E2F6→TPT1
E2F6→TPBG
E2F6→ACD
E2F6→SNCA
E2F6→CSK
E2F6→CLTCL1
E2F6→HSPA5
E2F6→HSPA1B
E2F6→CDC37
E2F6→RNF5
E2F6→ARIH1
E2F6→EXO1
E2F6→SH3BGRL2
E2F6→UBE2E1
E2F6→HSPBP1
E2F6→HSPA8
E2F6→UBC
E2F6→APC
E2F6→CLTA
E2F6→PARK2
E2F6→LMNA
E2F6→COPB1
E2F6→KLC1
E2F6→TCEB2
E2F6→CLINT1
E2F6→EPS8
E2F6→NANOS1
E2F6→C6orf48
E2F6→RCN2
E2F6→KIF2A
E2F6→SYVN1
E2F6→LGALS12
E2F6→UBE2D3
E2F6→NEDD4L
E2F6→TTLL10
E2F6→LRRFIP2
E2F6→LPPR2
E2F6→CSTB
E2F6→IPO11
E2F6→PSMB1
E2F6→PTGES3
E2F6→PACRG
E2F6→AHSA2
E2F6→HSPA1A
E2F6→CFL1
E2F6→SERP1
E2F6→TAP1
E2F6→MDM2
E2F6→AHSA1
E2F6→SIGMAR1
E2F6→RUVBL1
E2F6→5-Mar
E2F6→FN1
E2F6→PRKDC
E2F6→BAG1
E2F6→TNPO3
E2F6→UBE2J1
E2F6→STAM2
E2F6→FAM120A
E2F6→ATXN2L
E2F6→CD59
E2F6→ATP2A1
E2F6→DYNC1H1
E2F6→ZMYM2
E2F6→ATP2A3
E2F6→SAFB
E2F6→RS1
E2F6→SEC31A
E2F6→CALU
E2F6→FAT1
E2F6→SIN3A
E2F6→ATAD3A
E2F6→CEP170
E2F6→TCEB1
E2F6→PRKAG2
E2F6→HSPH1
E2F6→UBE4B
E2F6→STX1A
E2F6→AQP1
E2F6→PPP2R1A
E2F6→RHOT1
E2F6→DNAJB2
E2F6→XPNPEP3
E2F6→USP9X
E2F6→RGAG4
E2F6→DNAJB5
E2F6→UBE3A
E2F6→TSG101
E2F6→SRA1
E2F6→SAR1B
E2F6→UBE2V1
E2F6→CANX
E2F6→SOD2
E2F6→HSP90AA1
E2F6→P4HA1
E2F6→MUC1
E2F6→GOPC
E2F6→PKD1
E2F6→PPP2CB
E2F6→TCP1
E2F6→CCT3
E2F6→2-Sep
E2F6→TFG
E2F6→RYK
E2F6→2-Mar
E2F6→CAPNS1
E2F6→DNAJB12
ELF1→PSENEN
ELF1→PPIB
ELF1→CUL9
ELF1→TNFRSF1A
ELF1→GRN
ELF1→FZR1
ELF1→RUVBL2
ELF1→DERL1
ELF1→GNAI2
ELF1→DNAJA3
ELF1→RPS27A
ELF1→SP1
ELF1→PARK7
ELF1→RANBP1
ELF1→CCT5
ELF1→LIN7C
ELF1→TPP1
ELF1→HSPD1
ELF1→PSMC4
ELF1→CYB5B
ELF1→VPS72
ELF1→PRKAB1
ELF1→DDIT3
ELF1→DCTN4
ELF1→PDE8A
ELF1→HSPA9
ELF1→HSPA4
ELF1→KPNB1
ELF1→UBE2L3
ELF1→UBE4A
ELF1→EFHA1
ELF1→FARSA
ELF1→CHERP
ELF1→SCAF1
ELF1→TRIP12
ELF1→VPS4B
ELF1→TPM3
ELF1→DTL
ELF1→PSMB3
ELF1→PPIL2
ELF1→MTCH1
ELF1→PDCD6
ELF1→VCP
ELF1→TTLL5
ELF1→CD46
ELF1→PPP2R2A
ELF1→REPS1
ELF1→UBE2J2
ELF1→PSMA1
ELF1→PPID
ELF1→RCAN1
ELF1→SPTLC1
ELF1→STIP1
ELF1→SLC9A3R2
ELF1→TMEM43
ELF1→CUL7
ELF1→COPB2
ELF1→HSPA14
ELF1→RRAS
ELF1→PRKAG1
ELF1→HSP90B1
ELF1→ITCH
ELF1→ARF4
ELF1→HSP90AA1
ELF1→HSPA5
ELF1→CDC37
ELF1→ARIH1
ELF1→UBE2V1
ELF1→HSPBP1
ELF1→HSPA8
ELF1→UBC
ELF1→CLTA
ELF1→CLINT1
ELF1→KIF2A
ELF1→SYVN1
ELF1→UBE2D3
ELF1→HCLS1
ELF1→CSTB
ELF1→IPO11
ELF1→PSMB1
ELF1→CFL1
ELF1→SERP1
ELF1→MDM2
ELF1→AHSA1
ELF1→RUVBL1
ELF1→PRKDC
ELF1→BAG1
ELF1→TNPO3
ELF1→STAM2
ELF1→ATXN2L
ELF1→ATP2A3
ELF1→SEC31A
ELF1→SIN3A
ELF1→CEP170
ELF1→HSPH1
ELF1→PPP2R1A
ELF1→TSG101
ELF1→SRA1
ELF1→CANX
ELF1→HAX1
ELF1→GOPC
ELF1→PPP2CB
ELF1→TCP1
ELF1→CCT3
ELF1→2-Sep
ELF1→TFG
ELF1→DNAJB12
ERalpha→TNFRSF1A
ERalpha→BPI
ERalpha→IL1RN
ERalpha→ADCY8
ERalpha→NUAK1
ERalpha→PDDC1
ERalpha→TPM3
ERalpha→SNX9
ERalpha→EMD
ERalpha→SLC9A2
ERalpha→GNA11
ERalpha→LPAR2
ERalpha→ATP2A2
ERalpha→RNF128
ERalpha→ANO1
ERalpha→TRPV4
ERalpha→BCR
ERalpha→AQP1
ERalpha→MUC2
ERalpha→PRKAG2
ERalpha→DDIT3
ERalpha→CCL3
ERalpha→PDE8A
ERalpha→HSPA4
ERalpha→HSPB2
ERalpha→HSPB1
ERalpha→PDZK1
ERalpha→PRKAB2
ERalpha→TJP3
ERalpha→RHOQ
ERalpha→GSTP1
ERalpha→SCAF1
ERalpha→MARCKSL1
ERalpha→PRKAG3
ERalpha→TJP1
ERalpha→TIAM1
ERalpha→HSPB8
ERalpha→C8orf55
ERalpha→NCOA2
ERalpha→SLC9A3R1
ERalpha→DCLK1
ERalpha→HOPX
ERalpha→P2RY2
ERalpha→TMOD3
ERalpha→SEC14L2
ERalpha→BEST1
ERalpha→FAM83A
ERalpha→UBE2J2
ERalpha→ERBB2
ERalpha→FURIN
ERalpha→DNAJA2
ERalpha→PLAU
ERalpha→SLC9A3R2
ERalpha→VAMP3
ERalpha→SLPI
ERalpha→HSPA2
ERalpha→CYFIP1
ERalpha→RRAS
ERalpha→CDH1
ERalpha→ITCH
ERalpha→TPBG
ERalpha→SOX9
ERalpha→CSK
ERalpha→CLTCL1
ERalpha→HSP90AA1
ERalpha→UBE2V1
ERalpha→KLC1
ERalpha→EPS8
ERalpha→NANOS1
ERalpha→MBL2
ERalpha→TTLL10
ERalpha→LRRFIP2
ERalpha→MDM2
ERalpha→SIGMAR1
ERalpha→BAG1
ERalpha→CD59
ERalpha→ATP2A3
ERalpha→SEC31A
ERalpha→SIN3A
ERalpha→TCEB1
ERalpha→STX1A
ERalpha→CANX
ERalpha→FBLIM1
ERalpha→MUC1
ERalpha→CAPNS1
ERalpha→DNAJB12
ERalpha→SERPINA1
ERalpha→PCDHB8
ERG→GSTM3
ERG→PSENEN
ERG→PPIB
ERG→NEDD4
ERG→SERPINH1
ERG→CUL9
ERG→TNFRSF1A
ERG→VPS4A
ERG→BPI
ERG→FARSB
ERG→WSB1
ERG→GRN
ERG→FZR1
ERG→IPO9
ERG→PSMD2
ERG→SEC61A1
ERG→SEC61A2
ERG→RUVBL2
ERG→DERL1
ERG→CBL
ERG→BAG2
ERG→BAG3
ERG→RCN1
ERG→ATP6V1A
ERG→KIF3A
ERG→CDK5R1
ERG→DNAJA3
ERG→SNX9
ERG→IPO7
[truncated: 14,861 more rows]
