# Supplementary material for: Deciphering miRNA transcription factor feed-forward loops to identify drug repurposing candidates for cystic fibrosis
Source: Genome Med. 2014 Dec 2;6(12):94. doi: 10.1186/s13073-014-0094-2 (PMC4256829; doi:10.1186/s13073-014-0094-2)
Supplement: Additional file 7: Table S4. — The information of 48 enriched candidates for cystic fibrosis. [file 13073_2014_94_MOESM7_ESM.xlsx]

## Sheet: Sheet1
Repurposing candidates	DrugBank IDs	Therapeutic category (ATC code)	Safety	Price ($USD)
methotrexate	DB00563	L01BA01 L04AX03	Rx drug without BW	0.15
Morphine	DB00295	G04BE07 N02AA01 N02AA04 N02AA09 N04BC07 R05DA01 R05DA05 S01XA06 D10AX30	Rx drug without BW	4.29
l-arginine	DB00125	B05XB01	Rx drug without BW	4.32
mercaptopurine	DB01033	L01BB02	Rx drug without BW	4.77
simvastatin	DB00641	C10AA01	Rx drug without BW	5.05
vitamin c	DB00126	A11GA01	Rx drug without BW	7.5
nitric oxide	DB00435	R07AX01	Rx drug without BW	24.73
tamoxifen	DB00675	L02BA01	Rx drug without BW	31.99
l-glutamine	DB00130	B05XB02	Rx drug without BW	33.97
l-leucine	DB00149		Rx drug without BW	37.76
pioglitazone	DB01132	A10BG03	Rx drug without BW	38.55
rosiglitazone	DB00412	A10BG02	Rx drug without BW	38.98
Cetuximab	DB00002	L01XC06	Rx drug without BW	41.69
desipramine	DB01151	N06AA01	Rx drug without BW	41.99
dexamethasone	DB01234	A01AC02 C05AA09 D07AB19 D07XB05 D10AA03 H02AB02 R01AD03 S01BA01 S01CB01 S02BA06 S03BA01	Rx drug without BW	46.99
cyclosporine	DB00091	L04AA01	Rx drug without BW	83.11
tacrolimus	DB00864	D11AX14 L04AA05	Rx drug without BW	180.78
pyruvic acid	DB00119		Rx drug without BW	190.54
choline	DB00122	N02BA03 N07AX02 R03DA02 V03AB29 S01EB09	Rx drug without BW	442.23
fluoxetine	DB00472	N06AB03	Rx drug without BW
Vorinostat	DB02546	L01XX38	Rx drug with BW	300000
chlorotrianisene	DB00269	G03CA06	Rx drug with BW	1.97
phenobarbital	DB01174	N03AA01 N03AA02	Rx drug with BW	2.01
nifedipine	DB01115	C08CA05	Rx drug with BW	4.46
leucovorin	DB00650	V03AF03	Rx drug with BW	5.31
levamisole	DB00848	P02CE01	Rx drug with BW	6.93
Vinblastine	DB00570	L01CA01	Rx drug with BW	8.69
metformin	DB00331	A10BA02	Rx drug with BW	12.48
estradiol	DB00783	G03CA01 G03CA03 L02AA02 L02AA03	Rx drug with BW	14.4
imiquimod	DB00724	D06BB10	Rx drug with BW	18.6
gemcitabine	DB00441	L01BC05	Rx drug with BW	19.23
adenosine monophosphate	DB00131		Rx drug with BW	20.59
Cyclophosphamide	DB00531	L01AA01 L01DB07	Rx drug with BW	48
chloroquine	DB00608	P01BA01 P01BA02	Rx drug with BW	61.08
dopamine	DB00988	C01CA04	Rx drug with BW	124.42
dienestrol	DB00890	G03CB01 G03CC02	Rx drug with BW	209.77
adenosine triphosphate	DB00171		Rx drug with BW	210.39
sirolimus	DB00877	L04AA10	Rx drug with BW	261.33
imatinib	DB00619	L01XE01	Rx drug with BW	825
fluorouracil	DB00544	L01BC02	nutritional supplementation	0.28
Oxaliplatin	DB00526	L01XA03	nutritional supplementation	0.51
paclitaxel	DB01229	L01CD01	nutritional supplementation	1.74
warfarin	DB00682	B01AA03	nutritional supplementation	3.76
imipramine	DB00458	N06AA02	nutritional supplementation	4.38
cytarabine	DB00987	L01BC01	nutritional supplementation	14.99
conjugated estrogens	DB00286	G03CA57	nutritional supplementation	19.74
amiodarone	DB01118	C01BD01	nutritional supplementation
diethylstilbestrol	DB00255	G03CB02 G03CC05 L02AA01	No on the market now
